# Supplementary material for: DNA methylation and gene expression analysis in adipose tissue to identify new loci associated with T2D development in obesity
Source: Nutr Diabetes. 2022 Dec 19;12:50. doi: 10.1038/s41387-022-00228-w (PMC9763387; doi:10.1038/s41387-022-00228-w)
Supplement: Supplementary file 1 — Supplementary dataset 1 [file 41387_2022_228_MOESM1_ESM.xlsx]

## Sheet: supplementary_table1
SUPPLEMENTARY TABLE 1. Clinical characteristics of study subjects
	OD	OND	p value
	n=10	n=9
Age (years)	46.8 ± 6.5	39.1 ± 4.8	0.0240*
BMI (kg/m2)	41.6 ± 5.1	41.1 ± 5	0.8064
HbA1c (%)	6.3 ± 1	5.4 ± 0.2	0.0003*
Glucose (mmol/L)	7.49 ± 4.3	4.53 ± 0.52	0.0337*
Total cholesterol (mg/dl)	180 ± 48.4	166.4 ± 39	0.7238
HDL (mg/dl)	45.6 ± 10.8	53.9 ± 47.8	0.3865
Triglycerides (mg/dl)	136 ± 46.7	146.7 ± 73.2	0.736
LDL (mg/dl)	115.6 ± 39.4	104.7 ± 34.8	0.8148
Systolic blood pressure (mmHg)	125.9 ± 24.1	112.3 ± 9.8	0.1399
Diastolic blood pressure (mmHg)	67.3 ± 7.3	66.7 ± 5.4	0.8202
Data presented as mean ± SD. BMI, body mass index; HDL, high density lipoprotein; LDL, low density lipoprotein.
Wilcoxon rank-sum test was used to compare values, *statistically significant, p < 0.05

## Sheet: supplementary_table2
SUPPLEMENTARY TABLE 2. Differentialy methylated CpGs (DMCs) between patients with obesity without diabetes (OND) and patients with obesity and diabetes (OD)
CpG ID	delta β %	FDR	Mean β OND	Mean β OD	Methylation status in OD	Chromosome	Position	Gene symbol	Genomic location	CpG island context
cg06978998	-63.4599	0.00464662	0.864103	0.229504	hypomethylated	3	36974571	TRANK1	Body	opensea
cg26218380	-62.7149	0.00392009	0.790662	0.163513	hypomethylated	14	66439955		Intergenic	opensea
cg02571587	-61.7356	0.00883669	0.917226	0.29987	hypomethylated	9	108301915	FSD1L	Body	opensea
cg16713588	60.8147	0.00131425	0.196899	0.805046	hypermethylated	17	62274272	TEX2	Body	opensea
cg13837997	-60.6686	0.00753803	0.903857	0.297171	hypomethylated	7	156917109		Intergenic	opensea
cg14565762	58.547	0.0023088	0.284097	0.869568	hypermethylated	9	130529502	SH2D3C	Body	shelf
cg09921548	57.0467	0.00347401	0.351589	0.922056	hypermethylated	10	89574759	ATAD1	5'UTR	shelf
cg10192694	56.971	0.00255246	0.313215	0.882924	hypermethylated	14	22385244		Intergenic	opensea
cg24670950	-56.5023	0.0137087	0.94891	0.383887	hypomethylated	20	10015059	ANKEF1	TSS1500	shore
cg26475094	55.7683	0.0023088	0.375755	0.933438	hypermethylated	16	56891111	MIR138-2	TSS1500	opensea
cg09613464	54.601	0.00392009	0.359803	0.905813	hypermethylated	17	44803866	NSF	Body	opensea
cg01785153	-53.3332	0.0135503	0.95594	0.422608	hypomethylated	5	168119183	SLIT3	Body	opensea
cg01793008	53.1671	0.00392009	0.379977	0.911648	hypermethylated	12	125096751		Intergenic	opensea
cg09855248	-52.7977	0.0144334	0.9737	0.445722	hypomethylated	14	106927586		Intergenic	opensea
cg12166679	-52.2013	0.0159196	0.945099	0.423086	hypomethylated	11	6866683	OR10A5	TSS1500	opensea
cg24782937	-51.6503	0.015432	0.965705	0.449202	hypomethylated	13	59965321		Intergenic	opensea
cg13365524	-49.8111	0.00392009	0.500951	0.00284002	hypomethylated	6	100902093	SIM1	Body	shore
cg10036802	-43.3702	0.0184743	0.855305	0.421602	hypomethylated	1	171453933	PRRC2C	TSS1500	shore
cg24022184	-43.2323	0.0286312	0.982431	0.550109	hypomethylated	4	65264732	TECRL	Body	opensea
cg26394233	42.927	0.0253609	0.295046	0.724317	hypermethylated	7	157444480	PTPRN2	Body	shore
cg11720358	-42.1298	0.00517183	0.663866	0.242569	hypomethylated	X	107334809	PSMD10	5'UTR	island
cg19561561	40.575	0.0362458	0.00969488	0.415445	hypermethylated	6	158070441	ZDHHC14	Body	opensea
cg05279229	-39.192	0.0226324	0.879765	0.487845	hypomethylated	7	1896384	MAD1L1	Body	island
cg06606539	39.0823	0.0295873	0.337978	0.728801	hypermethylated	4	11369730	MIR572	TSS1500	shore
cg04939069	38.3419	0.0320294	0.582687	0.966106	hypermethylated	1	114255968	PHTF1	Body	opensea
cg19574514	37.8963	0.0289597	0.455262	0.834225	hypermethylated	11	61248217	C11orf66	TSS1500	opensea
cg06879405	35.5937	0.0129193	0.506037	0.861975	hypermethylated	11	108216611	ATM	Body	opensea
cg19523892	35.368	0.0113964	0.331776	0.685456	hypermethylated	5	148378223	SH3TC2	3'UTR	opensea
cg04633645	35.0141	0.0429241	0.458973	0.809114	hypermethylated	1	73402383		Intergenic	opensea
cg24066005	33.6779	0.0201152	0.188439	0.525218	hypermethylated	18	71967142		Intergenic	opensea
cg06814851	33.337	0.0293257	0.221003	0.554373	hypermethylated	17	25707968		Intergenic	opensea
cg18513517	30.2118	0.0302537	0.226906	0.529024	hypermethylated	10	23358248		Intergenic	opensea
cg10326673	-29.092	0.0365298	0.631956	0.341035	hypomethylated	2	30669757	LCLAT1	TSS1500	shore
cg23375282	27.4867	0.0242498	0.118576	0.393442	hypermethylated	11	18957755	MRGPRX1	TSS1500	opensea
cg15652532	-25.006	0.0481882	0.580909	0.330849	hypomethylated	2	30669759	LCLAT1	TSS1500	shore
cg21126229	24.6632	0.0402453	0.384942	0.631574	hypermethylated	4	1107983	RNF212	TSS1500	shore
cg21256907	23.1029	0.0287872	0.115305	0.346335	hypermethylated	5	174423460	FLJ16171	TSS1500	opensea
cg00653960	-22.7774	0.0207342	0.262741	0.0349672	hypomethylated	1	12123313	TNFRSF8	TSS200	shore
cg12454169	-22.339	0.0253751	0.643546	0.420156	hypomethylated	2	30669597	LCLAT1	TSS1500	shore
cg18851133	20.346	0.0301795	0.503089	0.706549	hypermethylated	11	104917768		Intergenic	opensea
cg05284727	19.2284	0.0249592	0.286534	0.478819	hypermethylated	4	1874366	WHSC1	5'UTR	shore
cg20597540	19.1173	0.0338229	0.751024	0.942197	hypermethylated	8	144705783		Intergenic	opensea
cg25366315	18.9674	0.048983	0.691966	0.88164	hypermethylated	5	180408809		Intergenic	opensea
cg02511570	18.7325	0.0260981	0.430343	0.617668	hypermethylated	17	45402380	THCAT158	TSS1500	shore
cg27284194	18.693	0.0253345	0.485109	0.672039	hypermethylated	4	1044797		Intergenic	island
cg22550084	-18.571	0.0295758	0.674575	0.488865	hypomethylated	2	152147383	NMI	TSS1500	shore
cg07777042	18.4965	0.0299059	0.719035	0.904	hypermethylated	8	144702879		Intergenic	shelf
cg21095610	18.496	0.0257384	0.410426	0.595386	hypermethylated	3	117881806		Intergenic	opensea
cg14457074	18.3726	0.0277913	0.498903	0.682629	hypermethylated	5	180408785		Intergenic	opensea
cg14473575	18.2711	0.0367371	0.0849356	0.267647	hypermethylated	3	193788394		Intergenic	shore
cg18220841	17.7628	0.00537485	0.430021	0.607649	hypermethylated	16	88160246		Intergenic	shelf
cg10596483	-17.3829	0.0294698	0.302553	0.128724	hypomethylated	8	143751796	JRK	TSS1500	shore
cg21550016	-17.1365	0.043929	0.863451	0.692086	hypomethylated	2	113992930	PAX8	Body	shore
cg06002485	16.8816	0.0284544	0.727074	0.895891	hypermethylated	6	119253338	MCM9	5'UTR	shelf
cg08580224	-16.8725	0.0497809	0.773986	0.605261	hypomethylated	5	180593235		Intergenic	shelf
cg04280909	16.864	0.016063	0.609249	0.777889	hypermethylated	5	180413591		Intergenic	opensea
cg03595348	16.7361	0.0202631	0.432845	0.600205	hypermethylated	2	95999906	KCNIP3	Body	opensea
cg03506657	16.6946	0.0274197	0.49981	0.666756	hypermethylated	7	139719167	TBXAS1	Body	opensea
cg24329798	16.6695	0.0257998	0.59467	0.761365	hypermethylated	22	27592445		Intergenic	opensea
cg17749961	-16.6039	0.0207223	0.317548	0.151509	hypomethylated	2	30669863	LCLAT1	TSS1500	shore
cg17041723	-16.4844	0.0183119	0.792524	0.62768	hypomethylated	6	169271958		Intergenic	opensea
cg18678645	16.3879	0.0362458	0.321547	0.485426	hypermethylated	5	135416331	MIR886	TSS200	island
cg11763394	-15.8693	0.0401607	0.877312	0.718618	hypomethylated	2	113992921	PAX8	Body	shore
cg20954110	-15.8685	0.0152212	0.178352	0.019667	hypomethylated	17	40761372	FAM134C	1stExon	island
cg00429726	15.8034	0.031348	0.540105	0.698139	hypermethylated	17	8897867		Intergenic	opensea
cg07135960	15.7943	0.0448277	0.128654	0.286597	hypermethylated	11	104918044		Intergenic	opensea
cg19689876	-15.699	0.0425941	0.664464	0.507474	hypomethylated	19	55477759	NLRP2	TSS200	opensea
cg04322894	-15.4764	0.0247911	0.632417	0.477653	hypomethylated	6	169272221		Intergenic	opensea
cg26905254	15.4299	0.0156699	0.1536	0.3079	hypermethylated	19	15923097		Intergenic	opensea
cg16320788	-15.3001	0.00200519	0.702616	0.549615	hypomethylated	8	73794096	KCNB2	Body	opensea
cg09044981	15.2615	0.0347689	0.460744	0.613359	hypermethylated	16	82827677	CDH13	Body	opensea
cg17773808	15.1621	0.0023088	0.63612	0.787741	hypermethylated	12	125446424	DHX37	Body	opensea
cg23758822	15.0638	0.0458383	0.148436	0.299074	hypermethylated	17	41437982		Intergenic	shore
cg22045253	-14.9117	0.0243942	0.173128	0.0240106	hypomethylated	1	17337346	ATP13A2	Body	shore
cg10618621	14.8806	0.0101259	0.561058	0.709864	hypermethylated	12	16342991	SLC15A5	Body	opensea
cg27392904	-14.6418	0.0474486	0.283371	0.136953	hypomethylated	19	50400714	IL4I1	TSS1500	opensea
cg12576854	-14.556	0.0064998	0.709966	0.564407	hypomethylated	8	73794075	KCNB2	Body	opensea
cg13768055	14.4234	0.049639	0.623958	0.768192	hypermethylated	17	65505	RPH3AL	Body	opensea
cg08085267	14.0358	0.0396432	0.162646	0.303004	hypermethylated	17	45401833	C17orf57	5'UTR	shore
cg06864186	13.8636	0.0401812	0.544814	0.68345	hypermethylated	10	90430556	LIPF	Body	opensea
cg00636942	13.8499	0.0412761	0.78343	0.921929	hypermethylated	5	180396076		Intergenic	shore
cg02352685	13.751	0.031096	0.722907	0.860417	hypermethylated	5	180377617	BTNL8	3'UTR	opensea
cg24449463	-13.6325	0.00936234	0.593166	0.456841	hypomethylated	1	168025552	DCAF6	Body	island
cg27391564	13.5979	0.0499411	0.755689	0.891669	hypermethylated	2	240530497		Intergenic	opensea
cg20676004	13.5902	0.00429323	0.748648	0.88455	hypermethylated	8	97330925	PTDSS1	Body	opensea
cg26616083	-13.5547	0.0130282	0.15187	0.0163231	hypomethylated	1	26736154	LIN28	TSS1500	shore
cg10186901	-13.3708	0.0283291	0.578174	0.444466	hypomethylated	10	120738290		Intergenic	opensea
cg21239179	-13.2911	0.00607993	0.728612	0.595701	hypomethylated	6	169272052		Intergenic	opensea
cg09973771	13.2519	0.0141335	0.118008	0.250527	hypermethylated	2	1043404	SNTG2	Body	opensea
cg15469624	13.0242	0.0464324	0.644972	0.775214	hypermethylated	3	64458771		Intergenic	opensea
cg22241571	12.9983	0.0336755	0.638066	0.768049	hypermethylated	3	192140843	FGF12	Body	opensea
cg20427171	12.6978	0.0355293	0.788199	0.915177	hypermethylated	8	144701005	TSTA3	TSS1500	shore
cg18764771	12.6732	0.0357233	0.447932	0.574664	hypermethylated	6	116381957	FRK	TSS200	opensea
cg06741367	12.4831	0.0422619	0.41924	0.544071	hypermethylated	2	128453108		Intergenic	shore
cg13939549	12.4391	0.00888416	0.676041	0.800432	hypermethylated	X	85407140	DACH2	Body	shelf
cg23221052	-12.3765	0.0356435	0.748066	0.624301	hypomethylated	5	179740743	GFPT2	Body	island
cg01324343	12.3179	0.0189541	0.202694	0.325874	hypermethylated	3	183735012	ABCC5	5'UTR	shore
cg04156016	12.2817	0.0370657	0.618353	0.74117	hypermethylated	5	1868137		Intergenic	opensea
cg24433124	12.2131	0.0399492	0.691908	0.814039	hypermethylated	6	30755968		Intergenic	opensea
cg25716013	12.1622	0.00936234	0.592915	0.714537	hypermethylated	6	75954053	COX7A2	TSS1500	opensea
cg16597280	12.1406	0.0406996	0.404989	0.526395	hypermethylated	14	60432675	LRRC9	Body	opensea
cg13548034	-12.0649	0.0261024	0.199669	0.0790195	hypomethylated	13	40229620	COG6	TSS200	shore
cg05721374	12.0363	0.0158881	0.721194	0.841557	hypermethylated	1	109619308	TAF13	TSS1500	shore
cg11921111	-12.017	0.0369629	0.818918	0.698747	hypomethylated	13	62884315		Intergenic	opensea
cg25173405	11.9793	0.0245645	0.171759	0.291552	hypermethylated	17	45401733	C17orf57	5'UTR	shore
cg26893134	11.9397	0.0316818	0.452923	0.57232	hypermethylated	6	116381904	FRK	1stExon	opensea
cg04227007	11.9186	0.0207126	0.790033	0.90922	hypermethylated	19	37760583	LOC284412	TSS1500	shore
cg21603534	-11.8635	0.0037363	0.593274	0.474639	hypomethylated	15	80694050		Intergenic	shelf
cg11685843	11.7175	0.0157219	0.633058	0.750233	hypermethylated	4	176349171		Intergenic	opensea
cg24157836	11.7142	0.0459495	0.690593	0.807736	hypermethylated	5	180414896	BTNL3	TSS1500	opensea
cg25294910	11.6383	0.0250558	0.532297	0.648679	hypermethylated	6	168136054		Intergenic	island
cg01843127	11.6377	0.0122439	0.439452	0.555829	hypermethylated	8	135070347		Intergenic	opensea
cg01289112	11.6139	0.0121127	0.68186	0.797999	hypermethylated	1	52928734	ZCCHC11	Body	opensea
cg09147024	-11.5746	0.0432791	0.539776	0.42403	hypomethylated	6	169272165		Intergenic	opensea
cg13426221	-11.5045	0.0415604	0.559389	0.444344	hypomethylated	14	106496072		Intergenic	opensea
cg21639114	-11.5043	0.0390878	0.22753	0.112487	hypomethylated	6	130687884		Intergenic	shore
cg03359067	11.4859	0.0271815	0.767136	0.881996	hypermethylated	5	180415069	BTNL3	TSS1500	opensea
cg03461704	11.4582	0.0037363	0.64098	0.755562	hypermethylated	1	205818484	PM20D1	Body	shore
cg18691233	11.4438	0.0395663	0.625473	0.739911	hypermethylated	1	187061447	LINC01036	TSS1500	opensea
cg25340688	11.4361	0.0401045	0.45569	0.570051	hypermethylated	5	135416398	MIR886	TSS200	island
cg27518156	-11.3832	0.0453828	0.380443	0.266611	hypomethylated	6	6751984		Intergenic	opensea
cg23639072	-11.1831	0.0419827	0.683783	0.571951	hypomethylated	10	17045334	CUBN	Body	opensea
cg04945518	11.0997	0.0023088	0.737236	0.848233	hypermethylated	7	77389388	RSBN1L	Body	opensea
cg15546412	-11.0635	0.0115279	0.825064	0.71443	hypomethylated	4	159985919		Intergenic	opensea
cg06683487	-11.0528	0.021541	0.639707	0.529179	hypomethylated	16	936480	LMF1	Body	opensea
cg01988559	10.9939	0.011093	0.780054	0.889992	hypermethylated	8	222125		Intergenic	opensea
cg03470646	10.9852	0.0209835	0.606213	0.716064	hypermethylated	8	9402640		Intergenic	opensea
cg13010497	10.8203	0.0275448	0.586349	0.694552	hypermethylated	9	38526947		Intergenic	island
cg14373733	10.7088	0.0139044	0.591138	0.698226	hypermethylated	5	102811711		Intergenic	opensea
cg17310354	10.6428	0.0362285	0.666079	0.772507	hypermethylated	11	18260736	SAA2	3'UTR	opensea
cg21764456	-10.571	0.0215171	0.451468	0.345758	hypomethylated	16	10777077	TEKT5	Body	opensea
cg14239983	-10.5293	0.0256871	0.372173	0.26688	hypomethylated	11	121337384	SORL1	Body	opensea
cg15228618	-10.4544	0.0239409	0.34608	0.241536	hypomethylated	18	55448441	ATP8B1	5'UTR	opensea
cg26076054	10.4321	0.0289957	0.760771	0.865091	hypermethylated	5	421317	AHRR	Body	island
cg19123390	-10.4201	0.0237155	0.773152	0.668951	hypomethylated	8	40246414		Intergenic	opensea
cg15204487	-10.4012	0.0444513	0.78108	0.677068	hypomethylated	4	62355802		Intergenic	opensea
cg23012519	-10.3603	0.0154541	0.274287	0.170684	hypomethylated	11	397486	PKP3	Body	shore
cg04143156	10.3059	0.0160375	0.27581	0.378868	hypermethylated	4	153768250	ARFIP1	Body	opensea
cg18634301	-10.2649	0.0167745	0.558548	0.4559	hypomethylated	20	48892083	LINC01272	5'UTR	opensea
cg13944838	-10.2204	0.0451745	0.827251	0.725047	hypomethylated	5	179740914	GFPT2	Body	island
cg15628303	10.194	0.00799374	0.699885	0.801825	hypermethylated	1	26608928	UBXN11	Body	shelf
cg04117566	10.1219	0.0298861	0.33658	0.4378	hypermethylated	3	191781581		Intergenic	opensea
cg05635359	10.042	0.0251168	0.633976	0.734397	hypermethylated	8	39272909		Intergenic	opensea
cg18768515	10.0323	0.0270095	0.647501	0.747824	hypermethylated	5	121828498		Intergenic	opensea
cg00277334	-9.98392	0.0096969	0.407933	0.308094	hypomethylated	10	82204260		Intergenic	opensea
cg06795995	9.96188	0.0367268	0.80797	0.907588	hypermethylated	5	56204613	SETD9	TSS1500	shore
cg15734230	9.96011	0.0163724	0.239596	0.339197	hypermethylated	19	57610971		Intergenic	shore
cg18009000	9.94421	0.0466416	0.729645	0.829087	hypermethylated	10	71811927	H2AFY2	TSS1500	shore
cg04713170	-9.88825	0.00464895	0.826562	0.72768	hypomethylated	17	5317360	NUP88	Body	opensea
cg19761818	-9.83545	0.0274774	0.568368	0.470014	hypomethylated	18	12255836	CIDEA	Body	shore
cg00124993	9.83241	0.0454691	0.349949	0.448273	hypermethylated	5	135416412	MIR886	TSS200	island
cg11600511	9.80736	0.0483526	0.646344	0.744418	hypermethylated	22	44284127	PNPLA5	Body	shelf
cg12451061	-9.80659	0.0495433	0.731251	0.633185	hypomethylated	12	54148044	CISTR	Body	shelf
cg09219402	-9.79177	0.0156248	0.764996	0.667078	hypomethylated	1	247282458		Intergenic	shelf
cg05586384	9.78599	0.0191585	0.128527	0.226387	hypermethylated	10	64005030	RTKN2	Body	opensea
cg15787438	-9.78459	0.00647787	0.503817	0.405971	hypomethylated	2	161992907	TANK	TSS1500	opensea
cg01998345	-9.70124	0.0464112	0.525472	0.428459	hypomethylated	7	44612077	DDX56	Body	shore
cg26796873	9.66866	0.0251388	0.42164	0.518327	hypermethylated	11	85359560	TMEM126A	5'UTR	shore
cg21078322	9.66732	0.00755199	0.682535	0.779209	hypermethylated	6	134491163	SGK1	3'UTR	opensea
cg25982946	-9.66154	0.0474726	0.487623	0.391008	hypomethylated	7	141437322	SSBP1	TSS1500	shore
cg04085423	-9.64034	0.0236215	0.90199	0.805586	hypomethylated	3	149693637		Intergenic	opensea
cg12896271	9.61992	0.0249592	0.0855555	0.181755	hypermethylated	4	119512856	LOC729218	TSS200	opensea
cg08029281	9.60143	0.0331043	0.2919	0.387914	hypermethylated	1	67600428		Intergenic	island
cg02174092	9.57976	0.00392009	0.152228	0.248025	hypermethylated	10	43846539		Intergenic	island
cg07220032	9.57353	0.01737	0.748241	0.843976	hypermethylated	13	24742701	SPATA13	5'UTR	opensea
cg17643330	-9.54612	0.00735821	0.567064	0.471603	hypomethylated	5	20421453	CDH18	5'UTR	opensea
cg00528572	9.52786	0.0117428	0.20469	0.299969	hypermethylated	11	92703433	MTNR1B	Body	island
cg00134032	9.52723	0.0409934	0.54372	0.638993	hypermethylated	7	55372268		Intergenic	opensea
cg01910579	9.51487	0.00270193	0.640828	0.735976	hypermethylated	17	41137682	RUNDC1	Body	opensea
cg19149522	-9.49809	0.0491271	0.735572	0.640591	hypomethylated	7	6616423	ZDHHC4	TSS1500	shore
cg09781943	-9.49627	0.0159025	0.589914	0.494952	hypomethylated	19	4196862	ANKRD24	Body	shore
cg14484251	9.48187	0.0423403	0.59027	0.685089	hypermethylated	2	70122167	SNRNP27	Body	opensea
cg18197594	9.47915	0.0213801	0.406138	0.500929	hypermethylated	10	94334836	IDE	TSS1500	shore
cg07967503	-9.46611	0.00888226	0.354866	0.260205	hypomethylated	19	9435397	ZNF559-ZNF177	1stExon	shore
cg07748753	9.45075	0.0147879	0.642471	0.736979	hypermethylated	16	89225822	C16orf81	Body	island
cg03740455	9.42913	0.0157663	0.785871	0.880162	hypermethylated	11	11139293		Intergenic	opensea
cg04320476	9.39954	0.0276523	0.735076	0.829071	hypermethylated	17	1492206	SLC43A2	Body	island
cg03327325	9.36948	0.015003	0.230928	0.324623	hypermethylated	10	43846574		Intergenic	island
cg26946232	-9.34592	0.0244324	0.714545	0.621086	hypomethylated	6	166090312		Intergenic	opensea
cg21359838	9.32668	0.0452503	0.516999	0.610265	hypermethylated	11	4969708	OR51A4	TSS1500	opensea
cg02005162	-9.3072	0.0375612	0.710139	0.617067	hypomethylated	4	141852934	RNF150	Body	opensea
cg26795516	9.28927	0.0113479	0.598797	0.691689	hypermethylated	12	63234161	PPM1H	Body	opensea
cg11539756	-9.265	0.0329621	0.831214	0.738564	hypomethylated	19	688216	PRSS57	Body	shelf
cg07281364	-9.26172	0.0341448	0.772104	0.679487	hypomethylated	1	93049861	EVI5	Body	opensea
cg20179170	-9.25979	0.0462208	0.847431	0.754833	hypomethylated	14	34080863	NPAS3	Body	opensea
cg13593132	-9.23713	0.03393	0.785274	0.692902	hypomethylated	12	14066421	GRIN2B	5'UTR	opensea
cg26429022	9.22744	0.0407288	0.52178	0.614054	hypermethylated	7	5186528		Intergenic	shelf
cg25258098	-9.17716	0.0265052	0.455895	0.364123	hypomethylated	11	396794	PKP3	Body	island
cg22502807	-9.17447	0.0497809	0.834458	0.742714	hypomethylated	2	141580042	LRP1B	Body	opensea
cg11469098	9.16302	0.00534361	0.205837	0.297467	hypermethylated	8	49647809	EFCAB1	5'UTR	island
cg19525261	-9.1609	0.0286219	0.578913	0.487304	hypomethylated	11	91864865		Intergenic	opensea
cg16067864	9.15039	0.0284406	0.76073	0.852234	hypermethylated	3	193977930		Intergenic	opensea
cg06159404	9.12913	0.0216457	0.242873	0.334165	hypermethylated	10	43846376		Intergenic	island
cg23371584	9.10254	0.0462197	0.0453138	0.136339	hypermethylated	1	203275927	BTG2	Body	shore
cg03673989	-9.07848	0.0232958	0.833276	0.742491	hypomethylated	11	380069	B4GALNT4	Body	island
cg10981257	-9.06758	0.00392009	0.752506	0.66183	hypomethylated	6	33377112	KIFC1	Body	shore
cg11322703	9.06349	0.0230994	0.822719	0.913354	hypermethylated	5	180415083	BTNL3	TSS1500	opensea
cg16652264	-9.0625	0.0308942	0.447253	0.356628	hypomethylated	4	97948716		Intergenic	opensea
cg24219947	9.02194	0.026909	0.649796	0.740015	hypermethylated	X	39159532		Intergenic	opensea
cg17840408	-9.02047	0.0202297	0.428155	0.337951	hypomethylated	11	396686	PKP3	Body	island
cg20336571	9.01262	0.00648222	0.469127	0.559253	hypermethylated	10	71812134	H2AFY2	TSS1500	shore
cg04106633	9.00664	0.00906234	0.769512	0.859578	hypermethylated	4	1044584		Intergenic	island
cg18590053	9.00638	0.022669	0.78473	0.874794	hypermethylated	5	142611958		Intergenic	opensea
cg13128350	8.96118	0.0236215	0.808242	0.897853	hypermethylated	6	168621883		Intergenic	opensea
cg04117433	-8.92168	0.0364261	0.728536	0.639319	hypomethylated	10	783591		Intergenic	opensea
cg02010711	-8.89658	0.038294	0.369399	0.280434	hypomethylated	6	31126864	CCHCR1	TSS1500	shore
cg00613827	8.86389	0.0468961	0.0877165	0.176355	hypermethylated	1	207845937	CR1L	Body	shelf
cg05498618	8.83536	0.0142786	0.670484	0.758837	hypermethylated	9	36036451	RECK	TSS1500	shore
cg18348616	-8.83447	0.048061	0.811544	0.723199	hypomethylated	10	97470256	ENTPD1	TSS1500	opensea
cg01938825	-8.79482	0.0167745	0.338465	0.250517	hypomethylated	7	1563708		Intergenic	opensea
cg18144710	-8.77471	0.0169205	0.853062	0.765315	hypomethylated	8	119047535	EXT1	Body	opensea
cg01938422	8.73564	0.0322369	0.547544	0.634901	hypermethylated	1	35659480	SFPQ	TSS1500	shore
cg06532659	8.73332	0.041025	0.565187	0.65252	hypermethylated	6	28047371	ZNF165	TSS1500	opensea
cg16434688	8.71573	0.0179258	0.584866	0.672023	hypermethylated	3	6812034	GRM7-AS3	Body	opensea
cg25886651	-8.66522	0.0369629	0.854434	0.767782	hypomethylated	16	86379437	LINC00917	TSS200	opensea
cg02491017	8.66212	0.0474581	0.105398	0.192019	hypermethylated	12	54410380	HOXC4	TSS1500	shore
cg01794156	-8.65769	0.0310852	0.550464	0.463887	hypomethylated	11	397077	PKP3	Body	island
cg01874867	8.64616	0.0468639	0.537637	0.624098	hypermethylated	7	94954059	PON1	TSS200	shore
cg05861228	-8.60636	0.0413791	0.450089	0.364026	hypomethylated	11	33522693		Intergenic	opensea
cg02729707	8.6036	0.0411311	0.789364	0.8754	hypermethylated	14	96566671		Intergenic	opensea
cg03660162	8.60235	0.00906234	0.83911	0.925134	hypermethylated	16	78913085	WWOX	Body	opensea
cg12590535	-8.58016	0.0473643	0.502689	0.416887	hypomethylated	7	28269739		Intergenic	opensea
cg17639252	-8.52559	0.0115422	0.56028	0.475024	hypomethylated	22	42962823	SERHL2	Body	opensea
cg11850943	-8.52361	0.0353727	0.31984	0.234604	hypomethylated	7	55432402	LANCL2	TSS1500	shore
cg03595018	-8.51741	0.0218556	0.682881	0.597707	hypomethylated	16	937477	LMF1	Body	opensea
cg11053632	8.511	0.0249579	0.607315	0.692425	hypermethylated	16	88053094	BANP	Body	island
cg13345255	8.50107	0.043294	0.47917	0.56418	hypermethylated	6	100868626	SIM1	Body	opensea
cg14014990	8.48342	0.0395478	0.628618	0.713452	hypermethylated	3	29321523	RBMS3	TSS1500	opensea
cg23234602	8.45718	0.0201762	0.680095	0.764667	hypermethylated	5	180428536	BTNL3	Body	opensea
cg18487535	8.43791	0.044225	0.546905	0.631284	hypermethylated	16	81041861	CENPN	5'UTR	shore
cg23835844	8.42016	0.0234741	0.454714	0.538916	hypermethylated	17	860385	NXN	Body	opensea
cg07747251	8.39827	0.0303081	0.63261	0.716592	hypermethylated	5	1868357		Intergenic	opensea
cg23255628	-8.38113	0.0436217	0.902903	0.819092	hypomethylated	9	71860657	TJP2	Body	shelf
cg18471200	-8.37761	0.0467939	0.845125	0.761349	hypomethylated	5	145882585	TCERG1	Body	opensea
cg22469720	8.37646	0.0315705	0.726561	0.810325	hypermethylated	5	76051849		Intergenic	opensea
cg05689210	8.36729	0.0309326	0.225489	0.309162	hypermethylated	5	114877510	FEM1C	Body	shelf
cg19154323	8.34374	0.0382441	0.772939	0.856377	hypermethylated	2	208890802	PLEKHM3	TSS1500	shore
cg11752572	-8.3435	0.0279123	0.870367	0.786932	hypomethylated	4	110408819	SEC24B	Body	opensea
cg21941354	-8.34129	0.0119178	0.176517	0.0931041	hypomethylated	8	143751709	PSCA	TSS200	shore
cg09541526	-8.33143	0.00888416	0.50859	0.425276	hypomethylated	3	164448691	LINC01324	Body	opensea
cg19010130	-8.32	0.0320078	0.611806	0.528606	hypomethylated	7	135414210	SLC13A4	TSS1500	opensea
cg02526277	8.29709	0.0251724	0.383712	0.466683	hypermethylated	11	18230620	LOC494141	TSS200	island
cg24965660	-8.29529	0.0490904	0.800564	0.717611	hypomethylated	6	148958751		Intergenic	opensea
cg14733147	8.29147	0.0289222	0.681622	0.764537	hypermethylated	17	19199402	EPN2	5'UTR	opensea
cg16976876	8.28747	0.041913	0.281458	0.364333	hypermethylated	X	10124911	CLCN4	TSS200	shore
cg09747162	8.27419	0.0353727	0.726783	0.809525	hypermethylated	1	35227074	GJB4	Body	island
cg14811849	8.25392	0.0390936	0.389309	0.471848	hypermethylated	8	143048664		Intergenic	opensea
cg26896946	8.25278	0.0494807	0.423664	0.506191	hypermethylated	5	135416405	MIR886	TSS200	island
cg05510258	-8.2521	0.0359996	0.522271	0.43975	hypomethylated	11	397334	PKP3	Body	island
cg08538752	8.21075	0.0037363	0.448918	0.531026	hypermethylated	21	10990890	TPTE	1stExon	island
cg00004963	8.20552	0.0468218	0.711884	0.793939	hypermethylated	6	147124996	LOC729176	TSS200	opensea
cg15531995	-8.20297	0.0441536	0.805738	0.723709	hypomethylated	12	94602562	PLXNC1	Body	opensea
cg11488033	8.20095	0.0254597	0.523852	0.605862	hypermethylated	3	196705898		Intergenic	opensea
cg18485946	8.1889	0.0199463	0.352379	0.434268	hypermethylated	7	42313500		Intergenic	opensea
cg20119798	8.17947	0.0439826	0.618334	0.700129	hypermethylated	7	94954144	PON1	TSS1500	shore
cg13858863	8.16961	0.0417928	0.591128	0.672824	hypermethylated	19	53771912	VN1R4	TSS1500	opensea
cg04127907	8.13	0.0230202	0.313792	0.395092	hypermethylated	9	117424416		Intergenic	opensea
cg02050512	-8.12695	0.0497809	0.472667	0.391397	hypomethylated	7	38503404	AMPH	Body	opensea
cg25593696	-8.09766	0.0291076	0.735676	0.654699	hypomethylated	22	25833652		Intergenic	opensea
cg19169377	-8.09667	0.00846728	0.687283	0.606316	hypomethylated	1	17559582	PADI1	Body	opensea
cg17448987	-8.08147	0.0184743	0.871629	0.790814	hypomethylated	17	55604822	MSI2	Body	opensea
cg03639929	8.06947	0.0233404	0.45824	0.538934	hypermethylated	6	32765402		Intergenic	opensea
cg07609862	8.06458	0.016985	0.159856	0.240502	hypermethylated	11	92702912	MTNR1B	1stExon	island
cg21347427	-8.06229	0.0226884	0.832553	0.75193	hypomethylated	1	152689710		Intergenic	opensea
cg01059743	-8.03915	0.0298042	0.0908622	0.0104707	hypomethylated	2	73520784	EGR4	5'UTR	island
cg05455729	8.03718	0.0348946	0.608621	0.688993	hypermethylated	7	3338723		Intergenic	shore
cg02924523	8.03092	0.0253604	0.337346	0.417656	hypermethylated	X	82762757	POU3F4	TSS1500	shore
cg15969911	7.9887	0.00628493	0.797077	0.876964	hypermethylated	7	130969809	MKLN1	Body	opensea
cg17759252	7.98431	0.0396875	0.31491	0.394753	hypermethylated	19	18888081	CRTC1	Body	island
cg17170839	7.97852	0.0285337	0.65865	0.738435	hypermethylated	4	176733409	GPM6A	1stExon	opensea
cg18568634	7.9703	0.0286219	0.26022	0.339923	hypermethylated	7	96641456	DLX6AS	Body	opensea
cg12154115	-7.96675	0.0429241	0.767289	0.687622	hypomethylated	15	83346396	CPEB1-AS1	Body	shelf
cg17003250	-7.96618	0.0124375	0.609078	0.529416	hypomethylated	1	171313713		Intergenic	opensea
cg12597325	-7.96342	0.0270923	0.806632	0.726997	hypomethylated	12	131281504	STX2	Body	opensea
cg07933020	7.93604	0.0253701	0.678243	0.757603	hypermethylated	5	140863492	PCDHGC4	TSS1500	shore
cg06366994	7.92695	0.0245351	0.745961	0.82523	hypermethylated	4	166298963	CPE	TSS1500	shore
cg03039475	7.92131	0.0283683	0.775699	0.854912	hypermethylated	19	55492997	NLRP2	ExonBnd	shore
cg02880877	-7.91002	0.0176851	0.733125	0.654025	hypomethylated	6	125623484	HDDC2	TSS1500	shore
cg24573321	7.90072	0.031096	0.740319	0.819326	hypermethylated	6	69726000	BAI3	Body	opensea
cg02685978	7.89394	0.00200519	0.817773	0.896712	hypermethylated	6	100065987		Intergenic	shore
cg14671011	7.86399	0.0305023	0.367625	0.446265	hypermethylated	5	134544423		Intergenic	opensea
cg21878015	7.8146	0.00482495	0.781522	0.859668	hypermethylated	11	56059314	OR8H1	TSS1500	opensea
cg09681910	7.81443	0.0208801	0.647967	0.726112	hypermethylated	3	194831761	XXYLT1	Body	opensea
cg10004681	7.81236	0.0420697	0.568114	0.646237	hypermethylated	19	7189367	INSR	Body	opensea
cg27485906	-7.80864	0.0104929	0.399684	0.321598	hypomethylated	13	42136511		Intergenic	opensea
cg18862481	7.79771	0.0454906	0.0825813	0.160558	hypermethylated	3	129693370	TRH	5'UTR	island
cg24417482	-7.785	0.0140544	0.686046	0.608196	hypomethylated	1	66488936	PDE4B	Body	opensea
cg07261828	7.7842	0.0395007	0.550375	0.628217	hypermethylated	2	95999752	KCNIP3	Body	opensea
cg17902290	-7.78109	0.022299	0.721761	0.64395	hypomethylated	1	18060406		Intergenic	opensea
cg11510586	7.76807	0.012751	0.211599	0.28928	hypermethylated	9	72027409		Intergenic	island
cg23263176	7.76054	0.00464662	0.795851	0.873456	hypermethylated	5	167646246	TENM2	Body	opensea
cg01132407	-7.73983	0.0484716	0.731546	0.654147	hypomethylated	4	645781	PDE6B	TSS1500	shore
cg08718997	-7.71661	0.0217708	0.883793	0.806627	hypomethylated	12	85554402	LRRIQ1	ExonBnd	opensea
cg10870009	-7.71153	0.0366617	0.642697	0.565581	hypomethylated	17	64172210	CEP112	Body	opensea
cg03605463	7.70072	0.0135266	0.833038	0.910045	hypermethylated	16	89740564		Intergenic	opensea
cg00101436	-7.69749	0.0465844	0.861071	0.784097	hypomethylated	7	90755643	CDK14	3'UTR	opensea
cg03455316	-7.68672	0.0421955	0.707808	0.630941	hypomethylated	15	62516405		Intergenic	island
cg09091185	-7.67904	0.0451745	0.699018	0.622228	hypomethylated	16	936993	LMF1	Body	opensea
cg09363079	-7.66814	0.0325896	0.810237	0.733556	hypomethylated	9	76298361		Intergenic	opensea
cg24017594	7.66224	0.0128738	0.830499	0.907121	hypermethylated	7	3615443	SDK1	Body	opensea
cg27033231	7.64475	0.0312914	0.504335	0.580782	hypermethylated	7	143208667		Intergenic	island
cg03861379	-7.62414	0.0422608	0.819812	0.743571	hypomethylated	5	54128677		Intergenic	opensea
cg17624673	7.62122	0.0492235	0.546032	0.622244	hypermethylated	5	140596187	PCDHB13	3'UTR	shore
cg23734418	-7.62012	0.0124194	0.841577	0.765376	hypomethylated	13	61221316		Intergenic	opensea
cg18909235	-7.61106	0.0451745	0.762602	0.686492	hypomethylated	17	72948506	C17orf28	Body	opensea
cg24276624	7.60669	0.0350429	0.857951	0.934018	hypermethylated	11	69982941	ANO1	Body	opensea
cg25704227	-7.60514	0.0268045	0.802872	0.72682	hypomethylated	18	21974223	OSBPL1A	5'UTR	shelf
cg27560629	7.59352	0.0261288	0.716292	0.792227	hypermethylated	12	121163023	ACADS	TSS1500	shore
cg11648756	-7.58945	0.0279318	0.630453	0.554559	hypomethylated	9	27095167		Intergenic	opensea
cg05902075	-7.58928	0.029267	0.8053	0.729407	hypomethylated	14	42769931		Intergenic	opensea
cg09991519	-7.5708	0.0229589	0.691111	0.615403	hypomethylated	8	97571853	SDC2	Body	opensea
cg23078678	-7.55946	0.0399484	0.799052	0.723457	hypomethylated	5	87516637	TMEM161B	Body	opensea
cg26795848	7.55706	0.0124461	0.729849	0.80542	hypermethylated	8	6756730		Intergenic	opensea
cg10404697	7.54042	0.0123152	0.77243	0.847834	hypermethylated	6	31930718	SKIV2L	Body	shelf
cg05411132	7.53183	0.0318109	0.636054	0.711373	hypermethylated	X	99195115	LOC442459	TSS1500	shore
cg15831875	7.52831	0.0379448	0.723927	0.79921	hypermethylated	1	245986694	SMYD3	Body	opensea
cg19801747	7.51016	0.0291124	0.75728	0.832381	hypermethylated	14	21534941		Intergenic	shelf
cg09739272	-7.48657	0.0207266	0.689753	0.614887	hypomethylated	2	52146823		Intergenic	opensea
cg08481002	-7.48501	0.0260094	0.0928906	0.0180405	hypomethylated	11	78131601		Intergenic	shelf
cg26486044	7.45788	0.0410991	0.574691	0.649269	hypermethylated	19	50353548	PTOV1	TSS1500	shore
cg05304507	7.44786	0.0308578	0.440819	0.515297	hypermethylated	6	116381966	FRK	TSS200	opensea
cg08320524	-7.44712	0.0160234	0.723895	0.649424	hypomethylated	21	39644354	KCNJ15	5'UTR	opensea
cg00504075	7.42848	0.0436801	0.64652	0.720805	hypermethylated	1	155827556	GON4L	TSS1500	shore
cg15837280	7.42796	0.039275	0.50785	0.582129	hypermethylated	5	135415258		Intergenic	island
cg20392615	7.4216	0.027901	0.655627	0.729843	hypermethylated	8	125732565	MTSS1	Body	opensea
cg25514104	-7.37877	0.0374513	0.794767	0.72098	hypomethylated	17	8899225		Intergenic	opensea
cg23225180	7.36785	0.0256871	0.413914	0.487593	hypermethylated	6	108286460		Intergenic	opensea
cg06732684	7.36221	0.0451903	0.355325	0.428947	hypermethylated	11	50257752	LOC441601	TSS200	island
cg06683094	7.36157	0.0490565	0.5364	0.610016	hypermethylated	5	140177056	PCDHA2	Body	shore
cg19838506	-7.3606	0.0193223	0.908531	0.834925	hypomethylated	7	13025242		Intergenic	opensea
cg16878027	7.35791	0.00392009	0.595709	0.669288	hypermethylated	12	133335468	ANKLE2	Body	shore
cg17623879	7.35272	0.00392009	0.699331	0.772858	hypermethylated	22	19436004	C22orf39	TSS1500	shore
cg07916022	7.34459	0.00509693	0.783029	0.856474	hypermethylated	2	133402827	GPR39	Body	island
cg23112609	-7.33761	0.0342956	0.637443	0.564067	hypomethylated	2	558315		Intergenic	island
cg13861035	-7.3328	0.00681803	0.676213	0.602885	hypomethylated	11	5385322	OR51B5	Body	opensea
cg17511936	7.32836	0.0216126	0.516433	0.589716	hypermethylated	6	155566057	TIAM2	Body	opensea
cg08923894	7.32146	0.042112	0.654734	0.727948	hypermethylated	10	96123172	NOC3L	TSS1500	shore
cg20574820	-7.30188	0.0316818	0.802805	0.729786	hypomethylated	4	81230962		Intergenic	opensea
cg17341800	-7.29411	0.027477	0.819798	0.746857	hypomethylated	20	8125274	PLCB1	Body	opensea
cg16800343	7.27994	0.0291604	0.747552	0.820352	hypermethylated	18	61086476	VPS4B	Body	shelf
cg19148201	-7.27118	0.0141774	0.692972	0.62026	hypomethylated	6	30860237	DDR1	Body	opensea
cg05149477	-7.27039	0.0476625	0.516946	0.444242	hypomethylated	7	75472080		Intergenic	opensea
cg09774021	7.26807	0.0499723	0.681697	0.754378	hypermethylated	3	133660463	SLCO2A1	Body	opensea
cg08033130	7.25854	0.0169696	0.755147	0.827733	hypermethylated	3	45983597	CXCR6	TSS1500	opensea
cg20104018	7.2567	0.0254725	0.69301	0.765577	hypermethylated	19	44235559	C19orf61	3'UTR	opensea
cg17703220	7.24943	0.0137195	0.25717	0.329664	hypermethylated	X	122993978	XIAP	TSS200	island
cg19070856	7.2443	0.0325764	0.683327	0.75577	hypermethylated	5	158534530		Intergenic	shore
cg26607553	7.23295	0.0440341	0.286465	0.358795	hypermethylated	3	4468634	SUMF1	Body	opensea
cg13974761	-7.22406	0.0274995	0.619954	0.547714	hypomethylated	1	152670598	LCE2A	TSS1500	opensea
cg12024982	-7.22025	0.0471208	0.858707	0.786504	hypomethylated	4	60699426		Intergenic	opensea
cg04265011	-7.21292	0.00636538	0.315044	0.242915	hypomethylated	1	95428129	LOC729970	Body	opensea
cg14822092	7.20633	0.0433948	0.785583	0.857647	hypermethylated	6	12149147	HIVEP1	Body	opensea
cg18665594	7.19353	0.0469887	0.356581	0.428517	hypermethylated	5	101119420		Intergenic	opensea
cg15436294	7.18481	0.00354293	0.247478	0.319326	hypermethylated	5	65441718	SREK1	Body	shore
cg22542663	7.18459	0.032169	0.139045	0.210891	hypermethylated	21	34915757	GART	TSS1500	island
cg01353941	7.17724	0.0416029	0.567648	0.639421	hypermethylated	3	191781655		Intergenic	opensea
cg11396866	7.17711	0.0400574	0.354973	0.426744	hypermethylated	6	132147139	ENPP1	Body	opensea
cg11489384	-7.17355	0.0154289	0.653975	0.58224	hypomethylated	4	37079779		Intergenic	opensea
cg16611800	-7.17008	0.015359	0.657118	0.585417	hypomethylated	1	189190027		Intergenic	opensea
cg16446041	7.16997	0.023974	0.697747	0.769446	hypermethylated	1	235460820	ARID4B	Body	opensea
cg27118485	-7.15859	0.0230363	0.586245	0.514659	hypomethylated	2	179792290	CCDC141	Body	opensea
cg20905180	7.15599	0.0285718	0.662875	0.734435	hypermethylated	8	11149412	MTMR9	Body	opensea
cg07775547	7.15249	0.0424597	0.770123	0.841648	hypermethylated	4	1625484		Intergenic	island
cg06089892	7.14386	0.00647841	0.694812	0.76625	hypermethylated	2	128101198	MAP3K2	TSS1500	opensea
cg12657758	-7.14063	0.00688343	0.530639	0.459233	hypomethylated	10	18657854	CACNB2	Body	opensea
cg19508435	-7.14042	0.0145455	0.200957	0.129553	hypomethylated	11	28131980	METT5D1	5'UTR	island
cg26137217	7.13225	0.0198072	0.782181	0.853503	hypermethylated	20	60330889	CDH4	Body	opensea
cg15709065	-7.13108	0.0146626	0.344111	0.2728	hypomethylated	3	134090737	AMOTL2	5'UTR	shore
cg07509323	-7.11912	0.00649695	0.871054	0.799863	hypomethylated	14	72703562	RGS6	Body	opensea
cg02873783	7.11284	0.0254288	0.628867	0.699995	hypermethylated	11	110225729		Intergenic	opensea
cg05219430	7.10628	0.00392009	0.800211	0.871274	hypermethylated	8	122005631		Intergenic	opensea
cg17856063	7.09239	0.0386673	0.323551	0.394475	hypermethylated	1	146543992		Intergenic	island
cg12311815	7.0667	0.0199463	0.713751	0.784418	hypermethylated	2	133402940	GPR39	Body	island
cg23495647	-7.06579	0.0161046	0.713874	0.643216	hypomethylated	4	170284641		Intergenic	opensea
cg09952451	-7.06232	0.0161165	0.579674	0.50905	hypomethylated	16	87575091		Intergenic	opensea
cg24199132	-7.06193	0.0120524	0.885972	0.815353	hypomethylated	13	38635734	LINC00571	Body	opensea
cg01483219	7.05756	0.0427493	0.750727	0.821303	hypermethylated	16	89075851		Intergenic	opensea
cg01786360	-7.0525	0.0431671	0.768583	0.698058	hypomethylated	6	106804977		Intergenic	shelf
cg00460323	7.05	0.0390936	0.326138	0.396638	hypermethylated	4	123499195		Intergenic	opensea
cg20824134	7.04738	0.0185921	0.302567	0.373041	hypermethylated	7	104976694	SRPK2	Body	opensea
cg17298881	-7.04247	0.00773412	0.864226	0.793802	hypomethylated	10	38023644		Intergenic	opensea
cg13799581	7.04109	0.0454861	0.394069	0.46448	hypermethylated	7	117835958	NAA38	3'UTR	opensea
cg24847621	-7.03815	0.019795	0.37094	0.300558	hypomethylated	6	30122565	TRIM10	Body	opensea
cg10734950	-7.0359	0.022299	0.838404	0.768045	hypomethylated	1	202778765	KDM5B	TSS1500	shore
cg21199852	-7.03148	0.0329248	0.826176	0.755861	hypomethylated	3	190583783		Intergenic	shelf
cg02035698	7.02131	0.0137195	0.604734	0.674947	hypermethylated	X	152126884	ZNF185	Body	shore
cg20662334	7.01955	0.042428	0.223809	0.294005	hypermethylated	11	96076603	MAML2	TSS1500	opensea
cg13636533	7.01458	0.0437362	0.420097	0.490243	hypermethylated	2	204319218	RAPH1	Body	opensea
cg17224410	-7.01322	0.0188517	0.764582	0.694449	hypomethylated	9	137852661		Intergenic	opensea
cg27398640	-7.01004	0.0298735	0.874661	0.804561	hypomethylated	15	77910606	LINGO1	Body	shelf
cg07881365	7.00958	0.032424	0.262686	0.332782	hypermethylated	19	15833929		Intergenic	island
cg24112454	7.00732	0.00846728	0.25522	0.325293	hypermethylated	14	93896430	KIAA1409	5'UTR	shore
cg00446855	6.99749	0.00392009	0.453382	0.523357	hypermethylated	X	54069762	PHF8	5'UTR	shore
cg04026927	6.98427	0.00699273	0.81451	0.884353	hypermethylated	10	95274920	CEP55	Body	opensea
cg23963590	6.9799	0.00936234	0.594613	0.664412	hypermethylated	11	4614810	OR52I1	TSS1500	opensea
cg05676251	6.95673	0.045947	0.521626	0.591193	hypermethylated	16	89225592	C16orf81	TSS200	shore
cg14801158	6.95046	0.0366617	0.249706	0.31921	hypermethylated	19	19932695	ZNF506	TSS200	opensea
cg22697555	-6.9463	0.013453	0.682068	0.612605	hypomethylated	4	71543180		Intergenic	opensea
cg08782420	6.94277	0.0137248	0.698805	0.768233	hypermethylated	5	141508150	NDFIP1	Body	opensea
cg12919720	6.94232	0.0395977	0.599295	0.668718	hypermethylated	20	934701		Intergenic	opensea
cg17566592	6.93442	0.0386673	0.194987	0.264331	hypermethylated	6	144417471	SF3B5	TSS1500	shore
cg23520347	6.9335	0.0150598	0.282497	0.351832	hypermethylated	1	206730839	RASSF5	Body	island
cg05645675	-6.93208	0.00936234	0.580826	0.511505	hypomethylated	12	26195363	RASSF8	5'UTR	opensea
cg11082237	-6.92814	0.0366617	0.909812	0.840531	hypomethylated	7	141437202	SSBP1	TSS1500	shore
cg10151737	-6.9052	0.010833	0.182232	0.11318	hypomethylated	6	170615854	FAM120B	1stExon	island
cg12820642	6.89244	0.0454493	0.316853	0.385777	hypermethylated	6	119216922	ASF1A	Body	shore
cg06809298	6.87311	0.0022601	0.09597	0.164701	hypermethylated	6	75953853	COX7A2	TSS1500	opensea
cg20011026	6.87272	0.0491083	0.753765	0.822492	hypermethylated	20	10476073	SLX4IP	Body	opensea
cg04102384	6.87083	0.00671165	0.823076	0.891784	hypermethylated	6	31668622	BAT5	Body	shore
cg21232023	6.85592	0.0203675	0.423657	0.492217	hypermethylated	6	137820393		Intergenic	shore
cg06384491	6.84955	0.0300622	0.593044	0.66154	hypermethylated	X	57163888	SPIN2A	5'UTR	shore
cg26525463	-6.84492	0.0199463	0.815797	0.747348	hypomethylated	6	109871787	AKD1	Body	opensea
cg23957439	6.84067	0.0359996	0.480018	0.548424	hypermethylated	19	3458988	NFIC	3'UTR	shelf
cg13601275	6.83556	0.00488666	0.809642	0.877998	hypermethylated	5	140516095	PCDHB5	1stExon	shore
cg27520431	-6.82348	0.0289629	0.735004	0.666769	hypomethylated	7	141437348	SSBP1	TSS1500	shore
cg11413098	-6.81893	0.0169814	0.709375	0.641186	hypomethylated	20	59617614		Intergenic	opensea
cg16713321	-6.80692	0.0292612	0.699584	0.631514	hypomethylated	11	73577813		Intergenic	opensea
cg07626700	6.80642	0.0200517	0.670522	0.738586	hypermethylated	7	156741534	NOM1	TSS1500	island
cg02047581	-6.80004	0.006638	0.791909	0.723909	hypomethylated	X	45338639		Intergenic	opensea
cg17922283	-6.79743	0.0137195	0.678415	0.610441	hypomethylated	14	72799938	RGS6	Body	opensea
cg02894362	-6.7964	0.0347644	0.807362	0.739398	hypomethylated	19	39214269	ACTN4	ExonBnd	shelf
cg08808042	6.79331	0.0430136	0.661693	0.729626	hypermethylated	16	88053104	BANP	Body	island
cg11315777	6.79297	0.0218284	0.223093	0.291022	hypermethylated	21	30449989	MAP3K7CL	1stExon	shelf
cg04740211	6.78057	0.0130282	0.200419	0.268225	hypermethylated	8	49647884	EFCAB1	TSS200	island
cg03343319	-6.77578	0.0305833	0.79132	0.723562	hypomethylated	19	10780341	ILF3	5'UTR	opensea
cg01891925	6.77143	0.0157959	0.798015	0.865729	hypermethylated	4	75721007	BTC	TSS1500	shore
cg04393339	6.76641	0.00293716	0.854389	0.922054	hypermethylated	12	130604991		Intergenic	opensea
cg02771661	-6.76636	0.00647841	0.095016	0.0273524	hypomethylated	12	49372162	WNT1	TSS200	island
cg08573404	-6.76297	0.0132615	0.815674	0.748044	hypomethylated	X	120296170		Intergenic	opensea
cg23601384	6.76148	0.00671165	0.737637	0.805252	hypermethylated	X	25895114		Intergenic	opensea
cg24149628	-6.75792	0.0261024	0.844768	0.777189	hypomethylated	17	14629029		Intergenic	opensea
cg14242928	6.7491	0.0145379	0.679377	0.746868	hypermethylated	19	42811017	PRR19	5'UTR	island
cg00228620	6.74774	0.0137087	0.734305	0.801782	hypermethylated	X	152782399		Intergenic	shore
cg13132497	6.74012	0.044798	0.500671	0.568072	hypermethylated	15	100469152		Intergenic	shelf
cg02152968	6.73783	0.0389164	0.336154	0.403533	hypermethylated	1	207494213	CD55	TSS1500	shore
cg12746557	-6.72589	0.0463408	0.756181	0.688922	hypomethylated	21	39644332	KCNJ15	5'UTR	opensea
cg06480525	-6.71251	0.0326788	0.887974	0.820849	hypomethylated	X	13069767		Intergenic	opensea
cg22682682	-6.70398	0.0229285	0.20086	0.13382	hypomethylated	8	57070217		Intergenic	shore
cg09838441	-6.6957	0.0172648	0.818246	0.751289	hypomethylated	8	29235601		Intergenic	opensea
cg14334769	6.69389	0.024354	0.463275	0.530214	hypermethylated	X	30611183		Intergenic	opensea
cg04084786	6.69206	0.0460682	0.328136	0.395057	hypermethylated	10	27609163		Intergenic	shore
cg09151880	-6.68814	0.0365298	0.903637	0.836755	hypomethylated	2	558188		Intergenic	island
cg20005848	-6.68693	0.0221738	0.740207	0.673338	hypomethylated	6	69451807	ADGRB3	Body	opensea
cg00708678	6.6838	0.0321012	0.347511	0.414349	hypermethylated	10	91294839	SLC16A12	5'UTR	shore
cg10038635	-6.68006	0.0153495	0.42121	0.354409	hypomethylated	9	130324575	FAM129B	Body	opensea
cg19398107	-6.67885	0.0399287	0.632601	0.565813	hypomethylated	8	114502367		Intergenic	opensea
cg02326566	-6.67466	0.0245201	0.485403	0.418656	hypomethylated	5	140220686	PCDHA6	Body	shore
cg02676380	6.67379	0.0280736	0.54612	0.612857	hypermethylated	4	122685587	PP12613	TSS200	shore
cg02696430	-6.66562	0.0141008	0.874708	0.808052	hypomethylated	1	54237367	NDC1	Body	opensea
cg27576325	6.66519	0.0326366	0.756035	0.822687	hypermethylated	10	92731756	XLOC_008559	Body	opensea
cg14003931	6.66348	0.0198916	0.236155	0.30279	hypermethylated	10	134938469	GPR123	Body	island
cg06541218	-6.66284	0.0184743	0.792539	0.725911	hypomethylated	2	146798769		Intergenic	opensea
cg18563852	6.6542	0.0195715	0.815416	0.881958	hypermethylated	3	141724658	TFDP2	5'UTR	opensea
cg16030471	-6.6542	0.0494157	0.783975	0.717433	hypomethylated	2	239422060	LINC01107	Body	opensea
cg17824222	6.65335	0.037612	0.328927	0.395461	hypermethylated	20	16903565		Intergenic	opensea
cg22253960	-6.65161	0.0114935	0.883466	0.81695	hypomethylated	14	51359178	ABHD12B	Body	opensea
cg13673252	-6.64925	0.0330721	0.781843	0.715351	hypomethylated	8	120147813		Intergenic	opensea
cg07000290	6.64561	0.0143458	0.347893	0.414349	hypermethylated	6	29796429	HLA-G	Body	island
cg27345021	6.64385	0.00999787	0.469273	0.535712	hypermethylated	X	130964024	FIRRE	Body	opensea
cg20567570	-6.6382	0.0213705	0.551063	0.484681	hypomethylated	8	98992580	MATN2	Body	opensea
cg08317907	-6.63621	0.0215646	0.247561	0.181199	hypomethylated	2	156490617		Intergenic	opensea
cg05806487	6.63514	0.0316826	0.714949	0.7813	hypermethylated	10	29440519		Intergenic	opensea
cg24056885	-6.63221	0.0304845	0.266162	0.19984	hypomethylated	3	183723963	ABCC5-AS1	TSS200	opensea
cg16622613	-6.63059	0.0158337	0.638511	0.572205	hypomethylated	13	19956527		Intergenic	opensea
cg12059045	-6.62684	0.00699273	0.699022	0.632754	hypomethylated	5	71190062		Intergenic	opensea
cg13448197	6.62627	0.0260699	0.144481	0.210744	hypermethylated	10	43846281		Intergenic	island
cg24403268	-6.61758	0.0200257	0.215408	0.149232	hypomethylated	18	14178949		Intergenic	island
cg10044629	-6.61733	0.00714842	0.665851	0.599677	hypomethylated	11	1097602	MUC2	Body	shore
cg22600443	6.61707	0.0107979	0.712139	0.77831	hypermethylated	15	42388240	PLA2G4D	TSS1500	opensea
cg20780180	6.61702	0.0485539	0.496053	0.562223	hypermethylated	5	122251808	SNX24	Body	opensea
cg22398783	6.61232	0.0168812	0.674855	0.740978	hypermethylated	9	93880106		Intergenic	island
cg21168835	-6.61051	0.0482095	0.560796	0.494691	hypomethylated	10	130713007		Intergenic	opensea
cg08041188	-6.60663	0.0397824	0.306935	0.240869	hypomethylated	12	10564015	KLRC4-KLRK1	TSS1500	opensea
cg11352316	6.6054	0.0496846	0.590569	0.656622	hypermethylated	14	71348712		Intergenic	opensea
cg16424311	-6.59794	0.0441235	0.790815	0.724836	hypomethylated	6	49700271	CRISP3	Body	opensea
cg05486432	-6.59237	0.0154301	0.606537	0.540613	hypomethylated	1	162101472	NOS1AP	Body	opensea
cg21881902	-6.59148	0.0483825	0.666785	0.60087	hypomethylated	1	241767119	OPN3	Body	opensea
cg10330313	6.58361	0.0318374	0.818536	0.884372	hypermethylated	12	110975591	PPTC7	Body	opensea
cg04691036	-6.57714	0.0492696	0.704171	0.638399	hypomethylated	X	139866768	CDR1	TSS200	opensea
cg01506334	-6.57192	0.038455	0.809709	0.74399	hypomethylated	1	8554075	RERE	Body	opensea
cg00065061	6.56672	0.0332156	0.831616	0.897283	hypermethylated	1	163919730		Intergenic	opensea
cg19145607	6.55871	0.034744	0.651624	0.717211	hypermethylated	3	45983792	CXCR6	TSS1500	opensea
cg16486109	-6.55238	0.023848	0.844879	0.779355	hypomethylated	11	613632	IRF7	Body	shore
cg00905304	6.53931	0.0232568	0.648028	0.713421	hypermethylated	3	142167641	XRN1	TSS1500	shore
cg02238549	6.53677	0.0237635	0.30914	0.374507	hypermethylated	10	131927554		Intergenic	shore
cg02332293	6.53636	0.0037363	0.876274	0.941637	hypermethylated	5	4093632		Intergenic	opensea
cg14195119	-6.53323	0.0199463	0.603675	0.538343	hypomethylated	12	109316118	SVOP	Body	opensea
cg17376853	6.53322	0.0415725	0.57164	0.636972	hypermethylated	11	405970	SIGIRR	Body	shore
cg09393309	-6.52848	0.0245685	0.681132	0.615847	hypomethylated	2	200815984	TYW5	Body	opensea
cg26529538	-6.52699	0.0356556	0.765873	0.700604	hypomethylated	10	114074165	GUCY2GP	Body	opensea
cg22404551	-6.523	0.0358699	0.255956	0.190726	hypomethylated	1	52870501	PRPF38A	1stExon	shore
cg17900076	-6.5223	0.0485166	0.703589	0.638366	hypomethylated	18	5195574	LOC642597	Body	shore
cg21243725	-6.52146	0.0275375	0.827207	0.761992	hypomethylated	7	129958736	CPA4	Body	opensea
cg12305265	-6.51821	0.0113479	0.67755	0.612368	hypomethylated	6	162065571	PARK2	Body	shore
cg09932305	6.5162	0.0145437	0.702291	0.767453	hypermethylated	4	170526287	NEK1	5'UTR	opensea
cg13612652	-6.49565	0.0251114	0.792743	0.727787	hypomethylated	13	22255225	FGF9	Body	opensea
cg03066664	6.49239	0.0416416	0.692599	0.757523	hypermethylated	19	17560831		Intergenic	shore
cg04248279	6.48577	0.0443297	0.816585	0.881443	hypermethylated	17	184833	RPH3AL	5'UTR	shore
cg22282477	6.48284	0.0184743	0.845671	0.9105	hypermethylated	15	92952569	ST8SIA2	Body	opensea
cg24980657	6.4776	0.035906	0.401064	0.46584	hypermethylated	2	150177277		Intergenic	shore
cg05783316	-6.47647	0.00395001	0.846951	0.782186	hypomethylated	12	60204468		Intergenic	opensea
cg25482834	-6.47482	0.0248855	0.84555	0.780802	hypomethylated	8	39717480		Intergenic	opensea
cg14182855	-6.46873	0.0253678	0.676043	0.611356	hypomethylated	X	102943898	MORF4L2-AS1	Body	shore
cg04800895	6.46839	0.038896	0.730101	0.794785	hypermethylated	18	76581909		Intergenic	opensea
cg14456855	-6.45848	0.0208196	0.851604	0.787019	hypomethylated	3	183653938	ABCC5	Body	opensea
cg05044414	6.45261	0.0395501	0.464461	0.528987	hypermethylated	3	183734942	ABCC5	5'UTR	shore
cg13787167	6.45238	0.0332808	0.162684	0.227207	hypermethylated	1	149170064		Intergenic	opensea
cg21439896	6.4522	0.026435	0.372145	0.436667	hypermethylated	1	36108233	PSMB2	TSS1500	shore
cg03168497	-6.45123	0.0272882	0.251489	0.186977	hypomethylated	17	48586147	MYCBPAP	Body	island
cg05477656	6.4369	0.037459	0.842898	0.907267	hypermethylated	21	27464254	APP	Body	opensea
cg02008416	-6.43679	0.0114768	0.645868	0.5815	hypomethylated	1	55445880	TMEM61	TSS1500	shore
cg26241877	6.43463	0.0139044	0.621718	0.686065	hypermethylated	18	52630003		Intergenic	shelf
cg23561053	6.43226	0.0361312	0.154552	0.218875	hypermethylated	1	84465000	TTLL7	TSS200	island
cg03979754	6.42771	0.0161046	0.287143	0.35142	hypermethylated	8	110703460	GOLSYN	5'UTR	island
cg27365261	-6.42626	0.0441852	0.811624	0.747362	hypomethylated	2	179164052	OSBPL6	5'UTR	opensea
cg00564790	6.42019	0.0375603	0.814066	0.878268	hypermethylated	8	42206370	POLB	Body	opensea
cg09442725	-6.42001	0.0149472	0.882867	0.818667	hypomethylated	13	89873292	LINC01047	Body	opensea
cg12059257	6.4128	0.0405532	0.0638743	0.128002	hypermethylated	9	96108860	C9orf129	TSS200	island
cg12197752	6.40907	0.0232056	0.479252	0.543343	hypermethylated	5	101119766		Intergenic	opensea
cg03653511	6.40808	0.0288337	0.503537	0.567618	hypermethylated	5	177025878	B4GALT7	TSS1500	shore
cg08200621	6.40312	0.0167924	0.334731	0.398762	hypermethylated	17	56247036	OR4D2	1stExon	opensea
cg27401755	-6.38327	0.0197592	0.897795	0.833962	hypomethylated	8	100371135	VPS13B	Body	opensea
cg09886024	-6.3821	0.0445105	0.783906	0.720085	hypomethylated	1	217699092	GPATCH2	Body	opensea
cg11391543	6.3804	0.0408682	0.64242	0.706224	hypermethylated	16	31127882	KAT8	TSS1500	shore
cg18781901	6.37976	0.0368779	0.712792	0.776589	hypermethylated	17	80375155	C17orf101	Body	shore
cg02686689	6.37952	0.0198771	0.5168	0.580596	hypermethylated	21	30195182		Intergenic	opensea
cg05986684	6.37854	0.0170211	0.546365	0.61015	hypermethylated	2	153618725		Intergenic	opensea
cg00284086	-6.37411	0.0249579	0.87088	0.807139	hypomethylated	1	177540804		Intergenic	opensea
cg13422161	6.36917	0.0391278	0.449953	0.513645	hypermethylated	12	52773842	KRT84	Body	opensea
cg18340923	6.36664	0.018759	0.249233	0.312899	hypermethylated	14	93896401	UNC79	5'UTR	shore
cg13085507	-6.36627	0.0361171	0.529033	0.46537	hypomethylated	10	75935875	ADK	Body	shore
cg18557149	6.36608	0.0402802	0.330747	0.394408	hypermethylated	7	56515666	LOC650226	Body	island
cg04531182	-6.36377	0.0446529	0.257967	0.19433	hypomethylated	12	10563981	KLRC4-KLRK1	TSS1500	opensea
cg05935064	6.35544	0.00671524	0.557463	0.621017	hypermethylated	16	31161371	PRSS36	1stExon	shore
cg25137613	-6.35236	0.0158356	0.108804	0.0452806	hypomethylated	3	63849764	ATXN7	TSS1500	island
cg09694258	-6.34656	0.0334531	0.684934	0.621469	hypomethylated	1	75818458	SLC44A5	Body	opensea
cg14675896	-6.34528	0.0192452	0.627951	0.564498	hypomethylated	19	38830208	CATSPERG	Body	shelf
cg16789863	-6.34156	0.0445868	0.704641	0.641225	hypomethylated	2	132589606		Intergenic	shore
cg05614010	6.33625	0.0298735	0.682797	0.746159	hypermethylated	15	43421203		Intergenic	opensea
cg06503306	6.33546	0.0379808	0.639811	0.703165	hypermethylated	19	44864843		Intergenic	shelf
cg16606110	-6.33448	0.0136514	0.789299	0.725954	hypomethylated	12	107525099		Intergenic	opensea
cg25106105	6.33325	0.0447235	0.480694	0.544026	hypermethylated	12	4104978		Intergenic	opensea
cg12884422	6.32916	0.0329248	0.170748	0.23404	hypermethylated	11	5830030		Intergenic	opensea
cg12853258	6.32865	0.0394827	0.00546578	0.0687523	hypermethylated	5	39949175		Intergenic	opensea
cg24785368	6.32565	0.0330192	0.506225	0.569482	hypermethylated	14	61748574	TMEM30B	TSS200	shore
cg21329660	6.32506	0.0305632	0.666017	0.729267	hypermethylated	18	30105004		Intergenic	opensea
cg26284735	-6.32471	0.0329248	0.549103	0.485856	hypomethylated	3	5065165		Intergenic	shelf
cg01722932	6.3236	0.0335471	0.277594	0.34083	hypermethylated	11	92702653	MTNR1B	TSS200	shore
cg07407736	-6.3217	0.0256654	0.303248	0.240031	hypomethylated	4	141391254		Intergenic	opensea
cg04764399	6.31901	0.0326788	0.484416	0.547606	hypermethylated	19	40024487	EID2B	TSS1500	shore
cg17266123	-6.31732	0.0430885	0.633465	0.570292	hypomethylated	21	30476810	MAP3K7CL	5'UTR	opensea
cg07859753	-6.3146	0.0198916	0.721079	0.657933	hypomethylated	13	96300257		Intergenic	shelf
cg04767522	6.30732	0.026853	0.761069	0.824143	hypermethylated	6	17980388	KIF13A	Body	opensea
cg16760019	6.30431	0.00855068	0.830809	0.893852	hypermethylated	8	28751142	HMBOX1	5'UTR	shelf
cg18598108	-6.30389	0.0310852	0.313727	0.250688	hypomethylated	5	12060916		Intergenic	opensea
cg08697310	6.30298	0.0357614	0.48268	0.545709	hypermethylated	11	64739810	C11orf85	TSS1500	shore
cg20663448	-6.30284	0.0322184	0.720987	0.657958	hypomethylated	6	76204308	FILIP1	TSS1500	opensea
cg26314966	6.29902	0.0437877	0.654184	0.717174	hypermethylated	17	79466160		Intergenic	island
cg11646294	6.29877	0.0253026	0.814977	0.877965	hypermethylated	2	238473873	PRLH	TSS1500	opensea
cg02296932	-6.29849	0.0120524	0.795487	0.732502	hypomethylated	7	4978060	MMD2	Body	opensea
cg26775604	-6.29811	0.0181899	0.371846	0.308865	hypomethylated	6	26235671	HIST1H1D	TSS1500	opensea
cg21809927	6.2974	0.0438435	0.383604	0.446578	hypermethylated	6	30079265	TRIM31	Body	opensea
cg21096684	6.29276	0.035906	0.694955	0.757883	hypermethylated	17	2226089	SRR	Body	opensea
cg00646813	6.29214	0.0467081	0.495207	0.558128	hypermethylated	4	38806025	TLR1	5'UTR	opensea
cg02145337	-6.28454	0.0227002	0.803048	0.740203	hypomethylated	X	129479766	SLC25A14	Body	opensea
cg05373339	-6.28356	0.0251348	0.543226	0.48039	hypomethylated	22	31364302	TUG1	TSS1500	shore
cg14519184	6.28124	0.00473091	0.190614	0.253426	hypermethylated	7	21657661	DNAH11	Body	opensea
cg01124539	6.2805	0.0244789	0.489409	0.552214	hypermethylated	9	132312108		Intergenic	shore
cg02056268	-6.26675	0.0271487	0.665957	0.603289	hypomethylated	1	248084056	OR2T8	TSS1500	opensea
cg12302402	6.26473	0.0186999	0.22575	0.288397	hypermethylated	11	18230629	LOC494141	TSS200	island
cg12885826	-6.26056	0.0335471	0.71348	0.650875	hypomethylated	11	85757355	PICALM	5'UTR	opensea
cg02062237	-6.25343	0.0465427	0.793424	0.73089	hypomethylated	4	113863442	ANK2	Body	opensea
cg22669698	6.25245	0.0247911	0.739408	0.801933	hypermethylated	15	64649821	CSNK1G1	TSS1500	shore
cg08590134	6.25229	0.0364436	0.645795	0.708318	hypermethylated	9	20836236	FOCAD	Body	opensea
cg25661961	-6.24871	0.0090926	0.849978	0.787491	hypomethylated	4	157862518	PDGFC	Body	opensea
cg12095549	-6.24651	0.0195742	0.829141	0.766676	hypomethylated	13	23553314		Intergenic	opensea
cg01015483	6.24629	0.00976559	0.85327	0.915733	hypermethylated	4	186311121		Intergenic	opensea
cg13337773	-6.24364	0.0375808	0.790024	0.727587	hypomethylated	5	151221972	GLRA1	Body	opensea
cg13448633	6.24239	0.0162255	0.789616	0.85204	hypermethylated	5	95260620	ELL2	Body	opensea
cg09810059	-6.23838	0.0490565	0.397162	0.334778	hypomethylated	1	29805006		Intergenic	island
cg12529653	6.23465	0.0476798	0.536593	0.59894	hypermethylated	X	94401049		Intergenic	opensea
cg18121641	-6.23407	0.0346587	0.746857	0.684516	hypomethylated	15	70991223	UACA	Body	opensea
cg20925811	6.23397	0.0139229	0.6938	0.75614	hypermethylated	20	44638517	MMP9	Body	shore
cg04696756	6.22705	0.0491066	0.716231	0.778501	hypermethylated	11	64788925	ARL2-SNX15	Body	opensea
cg05826762	6.21851	0.0163724	0.590796	0.652981	hypermethylated	7	123634202		Intergenic	opensea
cg04599589	6.20898	0.0244789	0.638217	0.700307	hypermethylated	6	6901086		Intergenic	opensea
cg14413394	6.20713	0.037009	0.729791	0.791862	hypermethylated	5	57590332		Intergenic	opensea
cg00805973	-6.20195	0.0121127	0.881239	0.819219	hypomethylated	4	148535164		Intergenic	shelf
cg18298927	-6.19864	0.0305632	0.397925	0.335939	hypomethylated	18	12076476		Intergenic	island
cg15410343	6.19848	0.0131506	0.706283	0.768268	hypermethylated	7	56516425	LOC650226	TSS1500	shore
cg24764243	6.19811	0.035638	0.553696	0.615677	hypermethylated	7	107968775	NRCAM	5'UTR	opensea
cg04189235	-6.1948	0.0287872	0.633122	0.571174	hypomethylated	8	37351494	LINC01605	TSS200	opensea
cg05763378	6.19157	0.0412594	0.802015	0.863931	hypermethylated	8	101349699	RNF19A	TSS1500	opensea
cg05003832	-6.19028	0.0226891	0.729481	0.667578	hypomethylated	10	120872973	FAM45A	Body	opensea
cg11458087	6.18432	0.0359771	0.746326	0.808169	hypermethylated	X	67648440	OPHN1	Body	opensea
cg08835342	6.18099	0.012702	0.746978	0.808788	hypermethylated	19	42811090	PRR19	5'UTR	island
cg22026953	6.17786	0.0271333	0.799767	0.861545	hypermethylated	6	87763957		Intergenic	opensea
cg02949523	-6.17233	0.0499439	0.670272	0.608549	hypomethylated	13	111334467	CARS2	Body	shelf
cg10028717	-6.17208	0.0196698	0.153582	0.0918612	hypomethylated	6	6004376	NRN1	Body	island
cg14165614	6.16991	0.00753803	0.174737	0.236436	hypermethylated	10	71812101	H2AFY2	TSS1500	shore
cg06197264	-6.16893	0.0295766	0.676301	0.614611	hypomethylated	9	89145041		Intergenic	opensea
cg12092346	6.16755	0.044077	0.6547	0.716376	hypermethylated	18	77659572	KCNG2	Body	island
cg01659202	6.15796	0.0382763	0.678405	0.739984	hypermethylated	12	59721694		Intergenic	opensea
cg08780332	6.15548	0.0158337	0.692395	0.75395	hypermethylated	1	212026969		Intergenic	opensea
cg26536378	-6.15269	0.0214051	0.817195	0.755668	hypomethylated	4	162495132	FSTL5	Body	opensea
cg25535316	6.15103	0.0236496	0.628254	0.689764	hypermethylated	11	579198	PHRF1	5'UTR	shelf
cg03928353	-6.151	0.0217692	0.614817	0.553307	hypomethylated	15	55402786		Intergenic	opensea
cg25529370	6.14942	0.0320224	0.792609	0.854103	hypermethylated	14	76669487	GPATCH2L	Body	opensea
cg09349058	-6.1452	0.0464835	0.830989	0.769537	hypomethylated	11	97727857		Intergenic	opensea
cg12462883	6.14344	0.0346894	0.768104	0.829538	hypermethylated	3	112013231	SLC9A10	TSS200	opensea
cg11660561	6.14317	0.0381176	0.640246	0.701678	hypermethylated	14	61794354	PRKCH	Body	opensea
cg24439037	-6.14091	0.0146471	0.470451	0.409042	hypomethylated	14	107069438		Intergenic	opensea
cg23985374	6.13954	0.0208801	0.466491	0.527886	hypermethylated	5	140240941	PCDHA6	Body	shore
cg04142296	-6.13904	0.0227532	0.684775	0.623384	hypomethylated	8	38757532	PLEKHA2	TSS1500	shore
cg04612667	6.13715	0.0421534	0.371156	0.432527	hypermethylated	6	27706340		Intergenic	opensea
cg25403442	-6.13626	0.0107522	0.663429	0.602066	hypomethylated	10	134810102		Intergenic	shelf
cg16367518	6.13361	0.0295161	0.829975	0.891311	hypermethylated	6	30455807	HLA-E	TSS1500	shore
cg04600055	-6.12831	0.0451745	0.248106	0.186823	hypomethylated	8	102092805		Intergenic	island
cg05828191	6.1259	0.0101061	0.542435	0.603694	hypermethylated	16	75019382	WDR59	TSS1500	shore
cg24441899	6.12409	0.0274774	0.435438	0.496679	hypermethylated	7	4244372	SDK1	Body	opensea
cg02076818	-6.1143	0.0256654	0.784129	0.722987	hypomethylated	4	32351541		Intergenic	opensea
cg12821812	6.11266	0.0122065	0.785481	0.846608	hypermethylated	19	1633752	TCF3	Body	shelf
cg07016730	6.11252	0.00897389	0.660824	0.72195	hypermethylated	22	50912306	SBF1	Body	shore
cg11482779	6.11151	0.00753803	0.800248	0.861363	hypermethylated	19	42849410	MEGF8	Body	opensea
cg07740705	-6.111	0.0194678	0.827519	0.766409	hypomethylated	11	130746300	SNX19	3'UTR	opensea
cg00471476	6.11097	0.0238852	0.565829	0.626939	hypermethylated	15	89115425		Intergenic	opensea
cg02755130	6.10979	0.0227057	0.754705	0.815803	hypermethylated	4	184186563	WWC2	Body	opensea
cg24817502	6.10433	0.00464662	0.532414	0.593457	hypermethylated	X	108868931	KCNE1L	TSS1500	shore
cg09536738	6.1023	0.0139044	0.125656	0.186679	hypermethylated	2	233497827	EFHD1	TSS1500	island
cg20486004	6.10047	0.0238088	0.81077	0.871775	hypermethylated	4	103371439		Intergenic	opensea
cg03258257	6.10005	0.0100716	0.650853	0.711854	hypermethylated	16	89786032	ZNF276	TSS1500	shore
cg05988046	6.08452	0.0238852	0.588503	0.649348	hypermethylated	2	205099875		Intergenic	opensea
cg17913306	6.083	0.0306313	0.356481	0.417311	hypermethylated	14	92220385		Intergenic	opensea
cg08784247	6.08148	0.0120524	0.517975	0.578789	hypermethylated	12	81329808	MIR618	TSS200	shore
cg09539578	-6.0762	0.0341552	0.58185	0.521088	hypomethylated	8	73795312	KCNB2	Body	opensea
cg18211686	6.07565	0.0309136	0.472323	0.53308	hypermethylated	5	125929591	ALDH7A1	Body	shore
cg11230822	6.07319	0.0482842	0.814389	0.875121	hypermethylated	1	57375659	C8A	Body	opensea
cg26646542	6.07131	0.0412016	0.739777	0.80049	hypermethylated	10	116523917	LOC101927692	TSS1500	shelf
cg17396020	6.06251	0.0457384	0.68382	0.744445	hypermethylated	2	166980303	SCN1A	5'UTR	opensea
cg26724025	-6.06202	0.0274649	0.903034	0.842413	hypomethylated	4	74989820		Intergenic	opensea
cg13407348	6.05857	0.0277205	0.816983	0.877569	hypermethylated	6	9409150		Intergenic	opensea
cg19461907	6.05732	0.0451672	0.644932	0.705505	hypermethylated	19	17336467	OCEL1	TSS1500	shore
cg21185355	6.05302	0.0198916	0.567529	0.628059	hypermethylated	3	41975014	ULK4	Body	opensea
cg04980339	6.04874	0.0383113	0.794737	0.855224	hypermethylated	4	39585674	UGDH-AS1	Body	opensea
cg08121408	6.0246	0.0329248	0.834826	0.895072	hypermethylated	1	53595480	SLC1A7	Body	opensea
cg11530334	-6.0192	0.0103282	0.684651	0.624459	hypomethylated	8	140116248		Intergenic	opensea
cg02873315	6.01518	0.0291124	0.602561	0.662713	hypermethylated	10	131927449		Intergenic	island
cg25199357	6.01342	0.0202996	0.546144	0.606278	hypermethylated	7	26167121		Intergenic	opensea
cg02733025	6.01251	0.0422674	0.586579	0.646704	hypermethylated	7	155275613		Intergenic	opensea
cg09711372	-6.00661	0.0220276	0.858661	0.798595	hypomethylated	11	4938362	OR51G2	TSS1500	opensea
cg26820559	-6.0007	0.0146626	0.871247	0.81124	hypomethylated	7	123973012		Intergenic	opensea
cg01817393	-6.0003	0.0397069	0.341613	0.28161	hypomethylated	20	57427642	GNAS	TSS1500	shore
cg06298530	-5.99971	0.0169727	0.738416	0.678419	hypomethylated	15	25481210	SNORD115-11	TSS200	opensea
cg11652888	5.9983	0.036591	0.793478	0.853461	hypermethylated	10	92625502		Intergenic	opensea
cg20995928	-5.9948	0.04564	0.75054	0.690592	hypomethylated	1	120229863		Intergenic	opensea
cg09638559	5.99441	0.0284013	0.818424	0.878368	hypermethylated	3	193310350	OPA1	TSS1500	shore
cg10273343	5.99232	0.0108006	0.761767	0.82169	hypermethylated	7	24762966	DFNA5	Body	opensea
cg26704011	5.98994	0.0308589	0.769123	0.829022	hypermethylated	8	140475612		Intergenic	opensea
cg21775668	5.98588	0.0228036	0.807771	0.86763	hypermethylated	6	131147216	LOC285733	TSS1500	opensea
cg05063897	5.98532	0.0393844	0.870127	0.92998	hypermethylated	1	3654495	TP73-AS1	Body	opensea
cg09475718	-5.98503	0.0157219	0.823176	0.763326	hypomethylated	10	60521723	BICC1	Body	opensea
cg22838050	5.98484	0.0450889	0.766294	0.826142	hypermethylated	19	872690	MED16	Body	shore
cg15077975	5.98429	0.022698	0.571931	0.631773	hypermethylated	3	6781230		Intergenic	opensea
cg09731698	-5.97899	0.0400988	0.445353	0.385564	hypomethylated	5	25448565		Intergenic	opensea
cg08746762	-5.9759	0.0188185	0.675129	0.615371	hypomethylated	4	100681429		Intergenic	opensea
cg08763063	-5.97589	0.0267957	0.863528	0.803769	hypomethylated	7	146072558	CNTNAP2	Body	opensea
cg03014957	-5.97312	0.00722019	0.753407	0.693676	hypomethylated	20	29956062	DEFB118	TSS1500	opensea
cg01076861	-5.97251	0.0336078	0.762379	0.702654	hypomethylated	6	168665146		Intergenic	opensea
cg15713662	5.96865	0.0232079	0.585274	0.644961	hypermethylated	X	17698777	NHS	Body	opensea
cg16753771	-5.96527	0.0474332	0.682931	0.623279	hypomethylated	7	127660414	SND1	Body	opensea
cg08497835	-5.9636	0.0472691	0.497398	0.437762	hypomethylated	1	29253988	EPB41	5'UTR	opensea
cg15178291	5.96341	0.024209	0.854472	0.914106	hypermethylated	8	48320302	SPIDR	Body	opensea
cg07873154	-5.96308	0.0193609	0.288457	0.228826	hypomethylated	6	30122544	TRIM10	Body	opensea
cg05263725	-5.9605	0.0393747	0.882992	0.823387	hypomethylated	10	120117083	LINC00867	Body	opensea
cg04547000	-5.9603	0.0485539	0.670573	0.61097	hypomethylated	16	18967439		Intergenic	opensea
cg14333086	-5.95977	0.0109605	0.726092	0.666494	hypomethylated	9	140162701	NELFB	Body	opensea
cg14200251	5.95772	0.0491894	0.773178	0.832755	hypermethylated	8	87519443	RMDN1	Body	shore
cg09834729	-5.9568	0.0129373	0.851531	0.791963	hypomethylated	11	35099055		Intergenic	opensea
cg02159635	-5.95454	0.0408962	0.558228	0.498682	hypomethylated	4	81462245	C4orf22	Body	opensea
cg15162316	5.94972	0.00379989	0.863136	0.922633	hypermethylated	10	21940593	MLLT10	ExonBnd	opensea
cg06153964	5.94813	0.0398683	0.558416	0.617897	hypermethylated	8	65775867		Intergenic	opensea
cg14033737	5.94491	0.0213266	0.648993	0.708442	hypermethylated	3	162129530		Intergenic	opensea
cg10160614	-5.93932	0.0382959	0.621217	0.561824	hypomethylated	2	239544973		Intergenic	shelf
cg18708233	5.93808	0.0316289	0.524905	0.584286	hypermethylated	10	74451549	CCDC109A	TSS1500	shore
cg24727089	-5.93461	0.0368779	0.733018	0.673672	hypomethylated	18	54259794		Intergenic	opensea
cg02557364	5.9339	0.0375369	0.854179	0.913518	hypermethylated	7	143208268		Intergenic	island
cg08668883	5.93379	0.0496888	0.796589	0.855927	hypermethylated	7	104629857		Intergenic	opensea
cg12082922	-5.93148	0.0483903	0.671947	0.612632	hypomethylated	10	134296088		Intergenic	opensea
cg15931507	-5.92845	0.0230959	0.861168	0.801884	hypomethylated	1	154029404	NUP210L	ExonBnd	opensea
cg04770282	5.92578	0.0213705	0.60542	0.664678	hypermethylated	16	46826414		Intergenic	shelf
cg13497283	-5.9217	0.0361862	0.831726	0.772509	hypomethylated	16	52111857		Intergenic	opensea
cg09774931	-5.91977	0.0381425	0.887218	0.82802	hypomethylated	4	115378669		Intergenic	opensea
cg18473196	-5.91828	0.0269101	0.611029	0.551846	hypomethylated	19	49222487	MAMSTR	5'UTR	shore
cg09577317	5.91686	0.0331239	0.797756	0.856925	hypermethylated	8	1148873		Intergenic	shore
cg08622859	-5.91665	0.0372263	0.711302	0.652136	hypomethylated	X	5154409		Intergenic	opensea
cg15811435	-5.90952	0.025789	0.729229	0.670134	hypomethylated	4	54392970	LNX1	Body	opensea
cg06712980	-5.90852	0.0198392	0.716955	0.65787	hypomethylated	12	23117337		Intergenic	opensea
cg00361017	5.90204	0.0394204	0.743858	0.802879	hypermethylated	6	166073666	PDE10A	Body	shore
cg05262295	5.89189	0.0147186	0.713123	0.772042	hypermethylated	19	2860191		Intergenic	shore
cg26129200	5.8788	0.0370548	0.472008	0.530796	hypermethylated	X	101186235	ZMAT1	5'UTR	shore
cg16240755	-5.87682	0.0293264	0.699388	0.640619	hypomethylated	2	101959078		Intergenic	opensea
cg07849604	5.87528	0.0278738	0.557414	0.616167	hypermethylated	3	129693134	TRH	TSS200	island
cg24762931	-5.87294	0.0211804	0.837111	0.778382	hypomethylated	2	213574343		Intergenic	opensea
cg00457913	5.87291	0.0245962	0.125112	0.183841	hypermethylated	6	48036603	C6orf138	TSS200	shore
cg11977760	5.87252	0.0443616	0.805122	0.863847	hypermethylated	19	33210554	TDRD12	TSS200	island
cg01553910	5.86991	0.0129193	0.314846	0.373545	hypermethylated	6	34063706	GRM4	Body	opensea
cg13180566	-5.86626	0.0406804	0.818506	0.759844	hypomethylated	4	1052158		Intergenic	shelf
cg07731620	5.86312	0.0370491	0.128312	0.186943	hypermethylated	6	41340500		Intergenic	shore
cg01021271	5.85316	0.0399417	0.441146	0.499678	hypermethylated	11	82268518		Intergenic	opensea
cg11247378	5.84689	0.0395007	0.448112	0.50658	hypermethylated	22	39784982		Intergenic	island
cg02517528	-5.84444	0.0430885	0.742156	0.683712	hypomethylated	12	132068115		Intergenic	opensea
cg14696287	5.84386	0.0302204	0.745118	0.803557	hypermethylated	X	149647610	MAMLD1	Body	opensea
cg04801249	5.84351	0.019682	0.79531	0.853745	hypermethylated	2	121125107		Intergenic	opensea
cg01904891	-5.84309	0.0469289	0.754005	0.695574	hypomethylated	8	10659386	PINX1	Body	opensea
cg06349632	-5.84131	0.0461369	0.842612	0.784199	hypomethylated	20	32149337	CBFA2T2	Body	opensea
cg19302410	5.83462	0.0135345	0.817919	0.876265	hypermethylated	19	42811173	PRR19	5'UTR	island
cg23366556	5.82878	0.0368496	0.680557	0.738845	hypermethylated	10	21787598	CASC10	TSS1500	shore
cg08227444	-5.82872	0.0406804	0.55258	0.494293	hypomethylated	1	26522877	CATSPER4	Body	opensea
cg02946846	5.82855	0.0405799	0.693645	0.751931	hypermethylated	16	12632861	SNX29	Body	opensea
cg12442665	-5.82267	0.0256871	0.709116	0.650889	hypomethylated	22	47031938	GRAMD4	Body	opensea
cg11747820	5.82054	0.0339234	0.699335	0.75754	hypermethylated	1	29584023	PTPRU	Body	shore
cg18626683	5.82031	0.0372835	0.855484	0.913687	hypermethylated	1	170659175	PRRX1	Body	opensea
cg11348817	-5.8198	0.0137087	0.870689	0.812491	hypomethylated	6	76204322	FILIP1	TSS1500	opensea
cg18872420	5.81858	0.0342513	0.843478	0.901664	hypermethylated	14	78023429	SPTLC2	Body	opensea
cg02535680	-5.8179	0.00482495	0.78148	0.723301	hypomethylated	19	35390241	LINC00904	TSS1500	opensea
cg11050977	-5.81615	0.0326764	0.778531	0.72037	hypomethylated	11	90602768	MIR1261	TSS1500	opensea
cg18123184	-5.81308	0.0147477	0.674989	0.616858	hypomethylated	9	77461952	TRPM6	Body	opensea
cg16794869	-5.81094	0.0179581	0.870407	0.812298	hypomethylated	12	46849356	LOC100288798	Body	opensea
cg07143815	5.80352	0.0488172	0.433944	0.491979	hypermethylated	8	66474918		Intergenic	opensea
cg16291861	5.80296	0.0157959	0.283657	0.341686	hypermethylated	19	28474361		Intergenic	opensea
cg19738424	-5.79933	0.0267809	0.73586	0.677866	hypomethylated	19	46038298	OPA3	Body	opensea
cg13843791	5.79844	0.0302119	0.877352	0.935337	hypermethylated	12	122966541	ZCCHC8	Body	opensea
cg03240800	5.79278	0.0397103	0.744582	0.80251	hypermethylated	5	140219613	PCDHA6	Body	shore
cg07068853	5.79243	0.0404608	0.718863	0.776787	hypermethylated	X	129553265		Intergenic	opensea
cg17279574	-5.78624	0.00735821	0.539127	0.481265	hypomethylated	6	11736966	ADTRP	Body	opensea
cg15394321	-5.7856	0.0366617	0.925196	0.867341	hypomethylated	12	74677455	LOC100507377	Body	opensea
cg05346981	-5.78558	0.0406804	0.765138	0.707282	hypomethylated	1	218649868	MIR548F3	Body	opensea
cg20827960	5.78545	0.0294116	0.795368	0.853223	hypermethylated	11	131918149	NTM	Body	opensea
cg26928972	5.78223	0.00649695	0.6412	0.699022	hypermethylated	3	122043799	CSTA	TSS1500	opensea
cg19387053	5.78034	0.0193223	0.711552	0.769355	hypermethylated	18	61615464	HMSD	TSS1500	opensea
cg05157702	-5.77993	0.0487698	0.844063	0.786264	hypomethylated	X	15510812	PIR	5'UTR	shore
cg12813768	5.77588	0.0109205	0.151475	0.209233	hypermethylated	1	115398123	SYCP1	Body	shore
cg05115664	-5.76476	0.0256654	0.934097	0.87645	hypomethylated	9	90621637		Intergenic	island
cg00789793	5.76474	0.0430773	0.835893	0.893541	hypermethylated	3	141329863	RASA2	Body	opensea
cg01758864	5.76163	0.0193223	0.875763	0.933379	hypermethylated	1	207238336	PFKFB2	Body	opensea
cg04002804	-5.75774	0.0293502	0.472643	0.415066	hypomethylated	19	31909160		Intergenic	opensea
cg11635197	5.75774	0.0200895	0.555341	0.612919	hypermethylated	11	66193993	NPAS4	3'UTR	opensea
cg18582766	-5.75712	0.0334304	0.887792	0.830221	hypomethylated	7	102994281	PSMC2	Body	opensea
cg00354692	-5.755	0.0199782	0.905236	0.847686	hypomethylated	5	82878006	VCAN	3'UTR	opensea
cg00036119	5.75153	0.033292	0.300111	0.357627	hypermethylated	16	7277833	A2BP1	Body	opensea
cg22073869	5.75135	0.0277205	0.775943	0.833457	hypermethylated	13	98866089	FARP1	Body	opensea
cg08790036	-5.74941	0.0277688	0.852772	0.795278	hypomethylated	5	118732897		Intergenic	opensea
cg17303779	-5.74677	0.0416253	0.668469	0.611001	hypomethylated	5	179532989	RASGEF1C	Body	opensea
cg16192086	-5.74602	0.0311004	0.754282	0.696821	hypomethylated	2	114588977	LOC101060091	Body	opensea
cg16780859	-5.74565	0.00936234	0.597983	0.540526	hypomethylated	4	169510245	PALLD	Body	opensea
cg26618267	-5.74501	0.024335	0.929673	0.872223	hypomethylated	10	79706243		Intergenic	opensea
cg03824347	-5.7422	0.0383977	0.565756	0.508334	hypomethylated	4	115416902		Intergenic	opensea
cg13322464	5.74201	0.0395007	0.519116	0.576536	hypermethylated	6	24774713	GMNN	TSS1500	shore
cg12796409	5.7372	0.0451124	0.795525	0.852897	hypermethylated	10	115105961		Intergenic	opensea
cg06202614	-5.73312	0.025789	0.133261	0.0759297	hypomethylated	2	216696255	LINC00607	Body	opensea
cg27053108	-5.7233	0.0485163	0.637501	0.580268	hypomethylated	2	123097699		Intergenic	opensea
cg03269770	5.72271	0.0330637	0.216887	0.274114	hypermethylated	X	114142300	HTR2C	3'UTR	opensea
cg13141188	-5.72232	0.0277605	0.665568	0.608344	hypomethylated	5	148018093	HTR4	TSS1500	opensea
cg11394276	5.71877	0.0161202	0.839412	0.896599	hypermethylated	10	113911441	GPAM	3'UTR	opensea
cg07291037	5.71638	0.0275275	0.800494	0.857658	hypermethylated	9	140855524	CACNA1B	Body	opensea
cg06646165	5.71299	0.0277404	0.693473	0.750602	hypermethylated	9	118051742	2022-12-01	5'UTR	opensea
cg07595861	5.70716	0.0248645	0.822345	0.879416	hypermethylated	4	183010666		Intergenic	opensea
cg08692541	-5.70685	0.00941367	0.784383	0.727315	hypomethylated	3	14716288	C3orf20	TSS1500	opensea
cg13081489	5.70625	0.0183105	0.713538	0.770601	hypermethylated	1	236225622	NID1	Body	shelf
cg20443707	5.70623	0.0139229	0.597554	0.654616	hypermethylated	6	1766924	GMDS	Body	opensea
cg26068079	-5.70612	0.0113479	0.630475	0.573414	hypomethylated	8	32505200	NRG1	Body	opensea
cg25411977	5.70609	0.0439875	0.628263	0.685324	hypermethylated	2	3286412	TSSC1	Body	island
cg03476948	-5.70593	0.0370491	0.475967	0.418907	hypomethylated	14	78715384		Intergenic	opensea
cg01773685	5.70272	0.0401407	0.67225	0.729277	hypermethylated	19	51330453	KLK15	Body	island
cg26662682	-5.70206	0.0367268	0.946059	0.889039	hypomethylated	1	53427853	SCP2	Body	opensea
cg21055528	5.69968	0.0373777	0.359083	0.41608	hypermethylated	6	31549631	LTB	Body	shore
cg13012891	-5.69881	0.00924911	0.845509	0.788521	hypomethylated	X	154463367	VBP1	Body	opensea
cg01448115	5.69719	0.0181948	0.350973	0.407945	hypermethylated	12	130422172		Intergenic	opensea
cg02871941	5.69364	0.0211804	0.81054	0.867476	hypermethylated	19	33210836	TDRD12	5'UTR	island
cg22223709	5.68863	0.0339256	0.195458	0.252344	hypermethylated	X	42637305	PPP1R2P9	Body	island
cg05617797	5.68792	0.0140253	0.449007	0.505886	hypermethylated	20	37824197		Intergenic	opensea
cg06439884	-5.68464	0.0451745	0.876857	0.82001	hypomethylated	1	23660264	HNRNPR	Body	opensea
cg24454158	-5.6846	0.0135521	0.667316	0.61047	hypomethylated	1	240476462	FMN2	Body	opensea
cg07673020	5.68363	0.0491853	0.194593	0.251429	hypermethylated	7	42896801		Intergenic	opensea
cg06644349	-5.68358	0.0172078	0.840738	0.783902	hypomethylated	12	15745870	PTPRO	Body	opensea
cg17017848	-5.68276	0.0313175	0.895687	0.838859	hypomethylated	11	15650954		Intergenic	opensea
cg11480627	5.68262	0.0290599	0.237575	0.294401	hypermethylated	11	70672876	SHANK2	Body	island
cg04561511	5.68069	0.0434834	0.54188	0.598687	hypermethylated	20	25678677	ZNF337	TSS1500	shore
cg02916525	5.67543	0.0195127	0.671536	0.72829	hypermethylated	2	11364202	ROCK2	Body	opensea
cg15788369	5.67503	0.0152947	0.319675	0.376425	hypermethylated	19	15833777		Intergenic	island
cg13689996	-5.67493	0.00282891	0.493638	0.436888	hypomethylated	17	71810497	C17orf54	Body	opensea
cg01285144	5.67103	0.0447597	0.231191	0.287901	hypermethylated	11	5174983	OR52A1	TSS1500	opensea
cg20236089	-5.67015	0.0310655	0.754911	0.69821	hypomethylated	6	15629162	DTNBP1	Body	opensea
cg15877652	-5.66881	0.0158955	0.598261	0.541573	hypomethylated	X	71330530	NHSL2	Body	opensea
cg09948769	5.66337	0.0201762	0.698821	0.755454	hypermethylated	15	62514050		Intergenic	shelf
cg03570994	5.65861	0.0453088	0.423715	0.480301	hypermethylated	6	32121143	PPT2	TSS200	shore
cg13839829	-5.65632	0.0426931	0.724132	0.667569	hypomethylated	7	57438732		Intergenic	opensea
cg20960683	-5.65137	0.0105244	0.88975	0.833236	hypomethylated	3	27843026		Intergenic	opensea
cg02693238	-5.65102	0.0477346	0.897343	0.840833	hypomethylated	8	100879336	VPS13B	Body	opensea
cg16747877	5.64667	0.0244939	0.715461	0.771928	hypermethylated	6	99913004	USP45	ExonBnd	opensea
cg23825373	-5.64561	0.0346501	0.864944	0.808488	hypomethylated	21	24437538		Intergenic	opensea
cg04582770	-5.64492	0.0239329	0.753092	0.696643	hypomethylated	15	79602476	TMED3	TSS1500	shore
cg14716792	-5.64458	0.0418646	0.848049	0.791603	hypomethylated	11	55134268	OR4A15	TSS1500	opensea
cg11857517	5.63965	0.0477346	0.557131	0.613528	hypermethylated	5	9167289	SEMA5A	Body	opensea
cg26794885	-5.63933	0.035906	0.828719	0.772326	hypomethylated	8	12908302		Intergenic	opensea
cg14201389	5.63891	0.00282891	0.886191	0.94258	hypermethylated	11	77415076	RSF1	Body	opensea
cg13095698	5.63874	0.0463029	0.801336	0.857724	hypermethylated	X	84364580	SATL1	TSS1500	opensea
cg19732987	5.63867	0.00636538	0.824383	0.88077	hypermethylated	10	93733963	BTAF1	Body	opensea
cg27358947	5.63641	0.0369629	0.716141	0.772505	hypermethylated	10	97619195	ENTPD1	Body	opensea
cg20819154	-5.63176	0.0151593	0.41738	0.361063	hypomethylated	6	53950572	MLIP	Body	opensea
cg20898865	-5.63023	0.0365751	0.631027	0.574725	hypomethylated	10	54709967		Intergenic	opensea
cg21483431	5.62302	0.0109605	0.795916	0.852146	hypermethylated	12	7249939	C1RL	Body	opensea
cg00936349	5.62155	0.0123604	0.72742	0.783635	hypermethylated	X	106690556		Intergenic	shelf
cg27434326	5.61903	0.0416453	0.598548	0.654738	hypermethylated	2	45395252		Intergenic	shore
cg27048432	5.61756	0.0306806	0.830692	0.886868	hypermethylated	2	133403009	GPR39	Body	island
cg06148154	-5.61646	0.0342551	0.927634	0.871469	hypomethylated	5	134510531	C5orf66	5'UTR	opensea
cg03303774	5.6164	0.0422809	0.182119	0.238283	hypermethylated	4	1407052		Intergenic	shore
cg02201479	5.61023	0.0268811	0.768407	0.824509	hypermethylated	10	134563815	INPP5A	Body	shore
cg15061569	-5.607	0.0474844	0.495824	0.439754	hypomethylated	19	53832670		Intergenic	shore
cg12161603	-5.60296	0.0481071	0.667786	0.611757	hypomethylated	11	47659321	MTCH2	Body	opensea
cg21180010	-5.5987	0.0422818	0.774656	0.718669	hypomethylated	4	171811685		Intergenic	opensea
cg11987757	5.59239	0.0353727	0.750637	0.806561	hypermethylated	9	124726056	TTLL11	Body	opensea
cg11852899	-5.58762	0.0408043	0.790885	0.735008	hypomethylated	X	32118862	DMD	5'UTR	opensea
cg24469288	-5.58506	0.0462926	0.867081	0.81123	hypomethylated	11	106337694		Intergenic	opensea
cg20590252	5.58414	0.0420618	0.454168	0.51001	hypermethylated	2	10939067	PDIA6	Body	opensea
cg26519249	-5.5838	0.0214484	0.770411	0.714573	hypomethylated	8	123682301		Intergenic	opensea
cg01578632	5.58348	0.0383358	0.555007	0.610841	hypermethylated	16	69958298	WWP2	TSS1500	opensea
cg01746252	5.58256	0.0346741	0.732309	0.788135	hypermethylated	10	122274108	PPAPDC1A	Body	opensea
cg19175386	-5.58241	0.0436801	0.391121	0.335297	hypomethylated	12	115134496		Intergenic	shore
cg24319133	-5.57981	0.0478115	0.730746	0.674947	hypomethylated	4	26308757		Intergenic	opensea
cg18476517	-5.57958	0.0457661	0.922917	0.867121	hypomethylated	8	91227102		Intergenic	opensea
cg02570900	5.57932	0.0300197	0.168243	0.224036	hypermethylated	X	103913457	IL1RAPL2	Body	opensea
cg02871254	5.57646	0.0292188	0.741858	0.797622	hypermethylated	8	126309080	NSMCE2	Body	opensea
cg06334000	-5.5764	0.0472666	0.742469	0.686705	hypomethylated	12	132100469		Intergenic	opensea
cg11234163	5.57413	0.0320599	0.805619	0.86136	hypermethylated	6	153238958		Intergenic	opensea
cg02729383	5.57292	0.0197592	0.771661	0.82739	hypermethylated	7	130625473		Intergenic	opensea
cg09745688	5.57172	0.0491853	0.223065	0.278782	hypermethylated	16	2908918	PRSS22	TSS1500	shore
cg08094206	-5.56915	0.0179292	0.295771	0.24008	hypomethylated	6	30122523	TRIM10	Body	opensea
cg04740812	-5.5684	0.020747	0.85381	0.798126	hypomethylated	12	72670755	TRHDE	Body	shelf
cg23182840	5.56787	0.0471208	0.772996	0.828675	hypermethylated	3	4344661	SETMAR	TSS1500	shore
cg17604152	5.56691	0.0145437	0.826629	0.882298	hypermethylated	X	41594753	CASK	Body	opensea
cg18056097	5.56611	0.0128738	0.820141	0.875802	hypermethylated	20	32441571	CHMP4B	3'UTR	opensea
cg12103742	5.56562	0.0342991	0.560341	0.615998	hypermethylated	11	64739852		Intergenic	shore
cg17170684	5.56401	0.0239329	0.559594	0.615234	hypermethylated	5	100067784		Intergenic	opensea
cg09521435	5.56337	0.0189541	0.719307	0.77494	hypermethylated	2	24730181		Intergenic	opensea
cg15341874	5.55855	0.0337209	0.719977	0.775562	hypermethylated	X	118926711	RPL39	TSS1500	shore
cg09750510	-5.55711	0.0199782	0.828091	0.772519	hypomethylated	6	25761690	SLC17A4	5'UTR	opensea
cg18823710	-5.55652	0.0447316	0.788721	0.733156	hypomethylated	8	32554756	NRG1	Body	opensea
cg14976348	-5.54519	0.0361801	0.594191	0.538739	hypomethylated	1	217448814		Intergenic	opensea
cg06888460	5.54351	0.0309125	0.575709	0.631144	hypermethylated	11	18477303	LDHAL6A	TSS200	island
cg06728055	-5.54189	0.0482162	0.348359	0.29294	hypomethylated	3	149294286	WWTR1	Body	opensea
cg12833841	5.54159	0.0382763	0.313795	0.369211	hypermethylated	3	42410451		Intergenic	opensea
cg22592525	-5.53876	0.0139229	0.602964	0.547577	hypomethylated	12	34076952		Intergenic	opensea
cg10485633	-5.53747	0.0180026	0.768989	0.713614	hypomethylated	5	63253616		Intergenic	shore
cg21616982	-5.53544	0.0483408	0.713846	0.658491	hypomethylated	12	49607556		Intergenic	opensea
cg08231326	-5.53354	0.0122007	0.623665	0.568329	hypomethylated	18	63939369		Intergenic	opensea
cg19717703	-5.53291	0.0163572	0.823341	0.768012	hypomethylated	6	19537050		Intergenic	opensea
cg22818074	5.52676	0.0402994	0.798784	0.854052	hypermethylated	15	66764860	MAP2K1	Body	opensea
cg21190244	-5.52634	0.0309326	0.856171	0.800908	hypomethylated	X	34959485	FAM47B	TSS1500	shore
cg26536593	-5.52049	0.00747317	0.442285	0.38708	hypomethylated	1	247242539	ZNF670	TSS1500	shore
cg03725544	-5.51737	0.0307688	0.773375	0.718201	hypomethylated	2	11647046		Intergenic	opensea
cg03779328	-5.51556	0.0305632	0.695162	0.640007	hypomethylated	21	31986402	KRTAP6-1	TSS200	opensea
cg07105285	5.51251	0.0284013	0.131077	0.186202	hypermethylated	11	92702663	MTNR1B	TSS200	shore
cg21878148	5.51025	0.0441201	0.618679	0.673781	hypermethylated	13	70681276	KLHL1	Body	shore
cg10881311	5.50519	0.0310775	0.758513	0.813565	hypermethylated	2	107481444	ST6GAL2	5'UTR	opensea
cg13480738	-5.49923	0.0395213	0.452378	0.397386	hypomethylated	2	46110087	PRKCE	Body	opensea
cg08950105	-5.49683	0.0195898	0.863545	0.808577	hypomethylated	9	96622335		Intergenic	shore
cg15365353	-5.49342	0.00755199	0.72457	0.669636	hypomethylated	5	136104577		Intergenic	opensea
cg12390454	5.49233	0.0498102	0.627834	0.682757	hypermethylated	11	102598707		Intergenic	opensea
cg27174137	5.49187	0.044738	0.775787	0.830706	hypermethylated	7	48048822	SUN3	Body	opensea
cg02447462	5.49133	0.0492799	0.278384	0.333298	hypermethylated	19	861071	CFD	Body	island
cg10566015	-5.4905	0.0277331	0.836494	0.781589	hypomethylated	8	79764351		Intergenic	opensea
cg22189925	-5.49033	0.0311004	0.798303	0.743399	hypomethylated	X	117910095	IL13RA1	Body	opensea
cg09528218	-5.48718	0.0399576	0.251289	0.196418	hypomethylated	20	46239427	NCOA3	5'UTR	opensea
cg10691430	-5.48408	0.0140544	0.739141	0.6843	hypomethylated	2	68107369		Intergenic	opensea
cg10818781	5.48189	0.0275841	0.822068	0.876887	hypermethylated	12	7081178	PHB2	TSS1500	shore
cg18306115	-5.47724	0.0159633	0.902219	0.847447	hypomethylated	4	159441477	RXFP1	TSS1500	opensea
cg11866589	-5.47504	0.00395001	0.44262	0.387869	hypomethylated	1	5804995		Intergenic	opensea
cg08993878	5.47474	0.0411531	0.302328	0.357075	hypermethylated	12	98151379		Intergenic	opensea
cg18809706	-5.47457	0.0193671	0.667609	0.612863	hypomethylated	7	143209945		Intergenic	shore
cg04664465	-5.4737	0.0458204	0.654312	0.599575	hypomethylated	5	31048607		Intergenic	opensea
cg01783554	-5.47149	0.0184267	0.746719	0.692004	hypomethylated	8	101872421		Intergenic	opensea
cg15083578	5.46734	0.0173775	0.829347	0.88402	hypermethylated	3	44450272	C3orf23	3'UTR	opensea
cg03696109	-5.46633	0.0444934	0.617809	0.563145	hypomethylated	6	30732347		Intergenic	opensea
cg26989531	5.46514	0.00392009	0.167639	0.22229	hypermethylated	12	4383117	CCND2	1stExon	shore
cg26123647	-5.46083	0.0293861	0.465177	0.410569	hypomethylated	2	2195399	MYT1L	5'UTR	shore
cg04295473	-5.45761	0.0165652	0.913305	0.858729	hypomethylated	3	173580645	NLGN1	Body	opensea
cg08521238	-5.4567	0.0316719	0.702948	0.648381	hypomethylated	11	46638088	ATG13	TSS1500	shore
cg18157505	-5.45559	0.045529	0.794203	0.739647	hypomethylated	1	198609502	PTPRC	Body	opensea
cg11307144	5.45295	0.0442449	0.30312	0.357649	hypermethylated	18	5514289	EPB41L3	5'UTR	opensea
cg07463869	-5.45263	0.0411732	0.832442	0.777916	hypomethylated	X	31374607	DMD	Body	opensea
cg23276941	-5.45159	0.0300197	0.370464	0.315948	hypomethylated	16	14621346	PARN	Body	opensea
cg18847904	-5.45143	0.0131221	0.858975	0.804461	hypomethylated	5	1779178		Intergenic	opensea
cg02580917	5.44905	0.0294825	0.378184	0.432675	hypermethylated	5	68628240		Intergenic	shore
cg19063065	-5.44801	0.0175418	0.838787	0.784307	hypomethylated	1	95635395	TMEM56	Body	opensea
cg21431139	5.44773	0.0157959	0.750108	0.804586	hypermethylated	X	23785294		Intergenic	opensea
cg16890362	5.44739	0.0178477	0.808631	0.863105	hypermethylated	16	29124427	RRN3P2	Body	opensea
cg01528321	5.44715	0.0442051	0.0799843	0.134456	hypermethylated	10	82214614	TSPAN14	5'UTR	island
cg11070419	-5.44617	0.045409	0.68483	0.630369	hypomethylated	1	207277210	C4BPA	TSS1500	opensea
cg09756010	5.44527	0.0137248	0.334113	0.388566	hypermethylated	5	40260734		Intergenic	opensea
cg25836146	-5.44398	0.0265396	0.293245	0.238805	hypomethylated	13	61186945		Intergenic	opensea
cg13417066	5.4403	0.0244384	0.43001	0.484413	hypermethylated	5	23012826		Intergenic	opensea
cg16034411	5.4385	0.0195742	0.748638	0.803023	hypermethylated	5	124285511		Intergenic	opensea
cg25491254	-5.43254	0.0201323	0.541792	0.487467	hypomethylated	7	54148410		Intergenic	opensea
cg13311549	5.43178	0.0316719	0.838456	0.892774	hypermethylated	7	24988669	OSBPL3	5'UTR	opensea
cg24100049	5.4297	0.0200175	0.828937	0.883234	hypermethylated	6	40742786		Intergenic	opensea
cg03768897	-5.42897	0.0199463	0.837621	0.783331	hypomethylated	10	127588272	FANK1	Body	shelf
cg20132545	-5.4271	0.0128594	0.367041	0.31277	hypomethylated	3	195270783	PPP1R2	TSS1500	shore
cg15568276	5.42628	0.0459863	0.787064	0.841327	hypermethylated	1	115269292	CSDE1	Body	opensea
cg04183015	-5.42501	0.0303081	0.772231	0.717981	hypomethylated	13	78059923		Intergenic	opensea
cg13644626	-5.42349	0.012702	0.706132	0.651897	hypomethylated	9	112545351	PALM2	Body	shelf
cg25626441	-5.42141	0.0158523	0.920004	0.86579	hypomethylated	X	77152114	MAGT1	TSS1500	shore
cg16692494	5.41996	0.0406269	0.842189	0.896389	hypermethylated	7	100739617		Intergenic	opensea
cg17827650	5.41377	0.0261024	0.644777	0.698915	hypermethylated	7	156741514	NOM1	TSS1500	island
cg09761265	5.41304	0.0377592	0.778135	0.832265	hypermethylated	10	4193914		Intergenic	opensea
cg06561325	5.41243	0.00930377	0.67207	0.726194	hypermethylated	7	135242195	NUP205	TSS1500	opensea
cg15767233	-5.40811	0.0200257	0.862696	0.808615	hypomethylated	8	87756974	CNGB3	TSS1500	opensea
cg24929566	-5.40606	0.0148142	0.542168	0.488107	hypomethylated	3	127799334		Intergenic	shelf
cg03892543	5.40456	0.0456895	0.278673	0.332719	hypermethylated	16	84650330	COTL1	Body	shore
cg00927151	-5.40422	0.0275448	0.88063	0.826587	hypomethylated	6	155146530	SCAF8	Body	opensea
cg07154223	-5.40182	0.00846114	0.824015	0.769997	hypomethylated	19	45811805	CKM	Body	opensea
cg23256107	5.40081	0.0457164	0.40065	0.454658	hypermethylated	7	38414286	TRG-AS1	Body	opensea
cg13048956	-5.3995	0.0100716	0.835457	0.781462	hypomethylated	7	141561614		Intergenic	opensea
cg00357221	-5.39927	0.0211804	0.770034	0.716041	hypomethylated	10	114043412	TECTB	TSS200	opensea
cg03340356	5.39924	0.0496557	0.277149	0.331141	hypermethylated	1	67600835		Intergenic	shore
cg09091841	-5.39685	0.0276523	0.767688	0.713719	hypomethylated	5	159188206		Intergenic	opensea
cg13935553	5.39479	0.0406174	0.703403	0.757351	hypermethylated	12	26273600	BHLHE41	3'UTR	shore
cg14662263	5.39158	0.0217708	0.408506	0.462422	hypermethylated	3	176657307		Intergenic	opensea
cg15602677	-5.39156	0.0368496	0.616687	0.562771	hypomethylated	2	1166067	SNTG2	Body	shelf
cg02728276	-5.38939	0.0230363	0.860729	0.806835	hypomethylated	3	165730591		Intergenic	opensea
cg02767453	-5.38889	0.0281742	0.873662	0.819773	hypomethylated	20	7049271		Intergenic	opensea
cg08797574	-5.38776	0.0230645	0.612749	0.558871	hypomethylated	7	129882234		Intergenic	opensea
cg24658605	-5.38268	0.015003	0.762792	0.708965	hypomethylated	12	52626062	KRT7	TSS1500	shore
cg04231718	-5.37976	0.0342155	0.941284	0.887486	hypomethylated	9	71809078	TJP2	5'UTR	opensea
cg13771376	5.37733	0.025295	0.681906	0.73568	hypermethylated	9	135546871	DDX31	TSS1500	shore
cg00993076	-5.37643	0.0320589	0.608201	0.554437	hypomethylated	7	106280967		Intergenic	opensea
cg03649215	-5.37589	0.0113479	0.549636	0.495877	hypomethylated	3	181945017		Intergenic	opensea
cg20432671	5.37508	0.0463958	0.26136	0.315111	hypermethylated	1	167682922		Intergenic	shore
cg25093813	5.37437	0.0339234	0.284949	0.338692	hypermethylated	2	45030336		Intergenic	shore
cg10171794	5.37427	0.0154301	0.801391	0.855134	hypermethylated	16	10802361		Intergenic	opensea
cg13859847	-5.3738	0.0120214	0.625997	0.572259	hypomethylated	15	79579422	ANKRD34C	5'UTR	shelf
cg22608845	5.3733	0.0472691	0.566958	0.620691	hypermethylated	11	1502865	MOB2	TSS1500	opensea
cg14175987	-5.3691	0.0290921	0.614707	0.561016	hypomethylated	X	102752510		Intergenic	opensea
cg02153561	-5.36807	0.0327215	0.415831	0.36215	hypomethylated	18	70077275		Intergenic	opensea
cg07810455	-5.36302	0.0361995	0.459343	0.405713	hypomethylated	13	46654050	CPB2-AS1	Body	opensea
cg00618047	5.3581	0.0280736	0.592293	0.645874	hypermethylated	16	19380301		Intergenic	opensea
cg11681041	5.35295	0.0370491	0.586139	0.639668	hypermethylated	18	60860289	BCL2	Body	opensea
cg27637188	-5.35114	0.0369629	0.593793	0.540282	hypomethylated	4	106831417	NPNT	Body	opensea
cg16013807	5.34717	0.0250579	0.167823	0.221295	hypermethylated	10	99833967		Intergenic	opensea
cg27523218	5.34654	0.0104929	0.210123	0.263588	hypermethylated	X	70316667	FOXO4	1stExon	island
cg15383186	-5.346	0.0213266	0.675693	0.622233	hypomethylated	14	63267241	KCNH5	Body	opensea
cg21967159	-5.34421	0.0377362	0.776935	0.723493	hypomethylated	20	52337647		Intergenic	opensea
cg26810908	-5.34253	0.00853124	0.719773	0.666348	hypomethylated	1	238054569	ZP4	TSS1500	opensea
cg02030275	-5.33933	0.034284	0.849747	0.796353	hypomethylated	20	31169126		Intergenic	shore
cg03533472	5.33917	0.0286219	0.342278	0.39567	hypermethylated	16	46919112	GPT2	Body	shore
cg01517680	5.33708	0.0147667	0.303748	0.357119	hypermethylated	16	49499006		Intergenic	island
cg14222479	5.33612	0.0215338	0.115951	0.169312	hypermethylated	3	169487675	ARPM1	1stExon	shore
cg11691383	-5.33163	0.012092	0.901871	0.848555	hypomethylated	15	26121310		Intergenic	opensea
cg04175111	5.33159	0.0298042	0.448278	0.501594	hypermethylated	5	2334971		Intergenic	opensea
cg27490277	5.33121	0.0233918	0.881644	0.934956	hypermethylated	2	70653616		Intergenic	opensea
cg13144471	5.33057	0.0294072	0.60118	0.654486	hypermethylated	X	69606318	KIF4A	Body	opensea
cg14535531	5.33049	0.0164035	0.788229	0.841534	hypermethylated	18	52258182	C18orf26	TSS1500	opensea
cg18348318	-5.3297	0.0350023	0.688132	0.634835	hypomethylated	4	7736837	SORCS2	Body	opensea
cg23109323	5.32837	0.0452503	0.766666	0.819949	hypermethylated	4	10052335		Intergenic	opensea
cg11788263	-5.32444	0.0166446	0.836792	0.783548	hypomethylated	10	86257959	CCSER2	Body	opensea
cg05793094	-5.31638	0.0357842	0.658646	0.605483	hypomethylated	6	30123034	TRIM10	Body	opensea
cg05951558	-5.31609	0.0231965	0.288552	0.235391	hypomethylated	3	183980788	ECE2	Body	shore
cg10501067	5.31456	0.0124461	0.776537	0.829683	hypermethylated	15	51652445	GLDN	Body	opensea
cg14367592	5.31393	0.0332189	0.805806	0.858945	hypermethylated	5	2737935		Intergenic	shore
cg00310410	-5.30749	0.0356556	0.580798	0.527723	hypomethylated	2	105852798		Intergenic	shore
cg04522432	-5.30678	0.0307116	0.264331	0.211264	hypomethylated	6	29618347		Intergenic	shore
cg17897518	5.30599	0.0421305	0.707526	0.760586	hypermethylated	7	63391147		Intergenic	shore
cg24128202	-5.30202	0.0244939	0.806251	0.753231	hypomethylated	22	30643917	LIF	TSS1500	shore
cg10907148	-5.30125	0.016971	0.594537	0.541525	hypomethylated	17	72948349	C17orf28	Body	opensea
cg03092029	5.29911	0.0198916	0.890087	0.943078	hypermethylated	7	124699896	POT1-AS1	Body	opensea
cg18884295	5.29632	0.0275275	0.86524	0.918203	hypermethylated	6	131234267	EPB41L2	Body	opensea
cg25806677	-5.29618	0.0199463	0.669896	0.616935	hypomethylated	2	58867041	LINC01122	Body	opensea
cg26652702	5.29595	0.0441795	0.675978	0.728937	hypermethylated	10	124639985	FAM24B	TSS1500	shore
cg24833430	-5.29289	0.0334304	0.667029	0.614101	hypomethylated	5	147647678	SPINK13	TSS1500	opensea
cg10521346	5.28962	0.0292612	0.675622	0.728519	hypermethylated	2	55921567	PNPT1	TSS1500	shore
cg25388882	5.28727	0.0199782	0.293341	0.346214	hypermethylated	1	85098598	C1orf180	Body	opensea
cg03770437	-5.28679	0.0292116	0.793143	0.740276	hypomethylated	19	4988206	KDM4B	5'UTR	shore
cg21766188	5.28565	0.0445869	0.825848	0.878704	hypermethylated	17	46573805		Intergenic	shelf
cg00312625	-5.28437	0.0268631	0.875978	0.823134	hypomethylated	8	112439876		Intergenic	opensea
cg02881389	-5.28047	0.0203053	0.945422	0.892617	hypomethylated	13	79943132	RBM26	ExonBnd	opensea
cg09827496	5.279	0.0227057	0.802237	0.855027	hypermethylated	16	89740639		Intergenic	opensea
cg01334735	5.27732	0.0239409	0.739415	0.792188	hypermethylated	3	170520549		Intergenic	opensea
cg01112899	5.27691	0.0315061	0.726354	0.779123	hypermethylated	7	44278309	CAMK2B	Body	shore
cg02899584	-5.2767	0.0397103	0.611848	0.559081	hypomethylated	11	27240063	BBOX1-AS1	Body	opensea
cg20618663	-5.27291	0.0196698	0.74366	0.690931	hypomethylated	18	61299807		Intergenic	opensea
cg05053220	-5.27253	0.0229053	0.672626	0.619901	hypomethylated	16	56457177	AMFR	Body	shore
cg06285596	5.26983	0.044754	0.716181	0.768879	hypermethylated	3	130452940	PIK3R4	Body	opensea
cg17608635	5.26731	0.00454535	0.509106	0.561779	hypermethylated	18	58222364		Intergenic	opensea
cg06764656	-5.26577	0.0406194	0.793247	0.740589	hypomethylated	2	70775729	TGFA	Body	opensea
cg24035363	5.26322	0.0310852	0.783504	0.836137	hypermethylated	17	34906848	GGNBP2	Body	opensea
cg09959684	-5.26096	0.0230363	0.783909	0.731299	hypomethylated	10	5632392		Intergenic	opensea
cg01026249	5.25965	0.0445751	0.550499	0.603095	hypermethylated	5	139664350	PFDN1	Body	opensea
cg25178439	-5.25623	0.0415228	0.344308	0.291746	hypomethylated	12	41085286	CNTN1	TSS1500	shore
cg00386999	-5.24854	0.0275363	0.448138	0.395652	hypomethylated	1	237841527	RYR2	Body	opensea
cg05993932	5.24593	0.0260981	0.879927	0.932386	hypermethylated	6	34246832		Intergenic	opensea
cg01089602	5.24507	0.0379985	0.551415	0.603866	hypermethylated	13	113760101	F7	TSS200	shore
cg09388489	5.24051	0.012751	0.714715	0.76712	hypermethylated	2	121081181		Intergenic	opensea
cg21851210	5.23717	0.00744221	0.815804	0.868176	hypermethylated	3	192167183	FGF12	Body	opensea
cg03317802	-5.23646	0.0316826	0.728918	0.676553	hypomethylated	14	56331298		Intergenic	opensea
cg14581630	-5.23371	0.0430648	0.561912	0.509575	hypomethylated	11	40372317	LRRC4C	5'UTR	opensea
cg15287044	-5.23199	0.0122439	0.827895	0.775575	hypomethylated	19	24269525	ZNF254	TSS1500	opensea
cg14002840	5.23108	0.0318462	0.816987	0.869297	hypermethylated	X	54471859		Intergenic	opensea
cg09249486	-5.23051	0.022698	0.786124	0.733819	hypomethylated	3	14745701	C3orf20	Body	opensea
cg13907255	5.22738	0.0335461	0.610417	0.66269	hypermethylated	5	142895549		Intergenic	opensea
cg27550663	5.22524	0.0177889	0.425069	0.477322	hypermethylated	12	9722091		Intergenic	shore
cg21893210	5.22444	0.0352934	0.248086	0.300331	hypermethylated	2	220108407	GLB1L	5'UTR	shore
cg24176355	5.22381	0.0265809	0.856776	0.909014	hypermethylated	13	113847491	PCID2	Body	opensea
cg15084497	5.22345	0.0103899	0.788259	0.840494	hypermethylated	X	11532323	ARHGAP6	Body	opensea
cg11149849	-5.22331	0.0342835	0.704839	0.652605	hypomethylated	17	1064017	ABR	Body	island
cg22762858	5.22287	0.0142721	0.827418	0.879647	hypermethylated	4	125866798		Intergenic	opensea
cg14731765	5.22272	0.0459045	0.473055	0.525282	hypermethylated	X	95801580		Intergenic	opensea
cg16190888	-5.22162	0.0170005	0.725064	0.672848	hypomethylated	2	69428235	ANTXR1	Body	opensea
cg13989165	5.22133	0.0432471	0.650882	0.703095	hypermethylated	3	123125579	ADCY5	Body	opensea
cg14223723	-5.22014	0.00681311	0.885109	0.832908	hypomethylated	2	99279985	MGAT4A	TSS200	opensea
cg25978993	-5.21861	0.0318462	0.355694	0.303508	hypomethylated	7	52817715		Intergenic	opensea
cg03054248	-5.21646	0.0399611	0.883846	0.831682	hypomethylated	1	97162217		Intergenic	opensea
cg19412808	-5.21611	0.0251901	0.642228	0.590067	hypomethylated	1	69916760		Intergenic	opensea
cg17559089	-5.21295	0.0199463	0.740135	0.688005	hypomethylated	7	71380015	CALN1	Body	opensea
cg24015814	-5.21271	0.040428	0.923439	0.871312	hypomethylated	4	107258035	AIMP1	Body	opensea
cg21088438	-5.21226	0.0447597	0.663399	0.611277	hypomethylated	14	70264869	SLC10A1	TSS1500	opensea
cg05892167	-5.20869	0.0396077	0.741186	0.689099	hypomethylated	3	79350387	ROBO1	Body	opensea
cg07721409	-5.20376	0.0445868	0.723167	0.67113	hypomethylated	10	22294814		Intergenic	shore
cg07409471	-5.20267	0.0410524	0.78422	0.732193	hypomethylated	17	80833638	TBCD	Body	shelf
cg18546752	5.20245	0.0391252	0.319805	0.37183	hypermethylated	2	173792840	RAPGEF4	Body	opensea
cg09140693	5.20242	0.0408291	0.808316	0.86034	hypermethylated	7	54794760		Intergenic	opensea
cg04555941	-5.20133	0.0360851	0.366519	0.314506	hypomethylated	4	175444268	HPGD	TSS1500	shore
cg20079129	-5.19833	0.0289781	0.41258	0.360597	hypomethylated	1	45187772	C1orf228	Body	shore
cg10732641	5.19644	0.0198392	0.169532	0.221496	hypermethylated	19	5397775		Intergenic	opensea
cg11299012	-5.19474	0.0326366	0.774927	0.72298	hypomethylated	5	177647755	PHYKPL	Body	opensea
cg19325793	-5.19345	0.0484996	0.421914	0.36998	hypomethylated	6	33082165	HLA-DPB2	Body	shelf
cg25432306	-5.19298	0.0146626	0.838993	0.787063	hypomethylated	12	23327347	LOC101928441	TSS1500	opensea
cg25661892	5.18943	0.0305023	0.604818	0.656712	hypermethylated	6	40567317		Intergenic	island
cg27272839	-5.18907	0.00649695	0.846462	0.794571	hypomethylated	2	66609738	LOC729348	TSS1500	opensea
cg24280832	-5.18882	0.0412854	0.483736	0.431847	hypomethylated	10	77871958	C10orf11	Body	shore
cg24304623	-5.18851	0.042918	0.401515	0.34963	hypomethylated	2	28227229	BRE	Body	opensea
cg21864275	-5.18812	0.0362458	0.446218	0.394337	hypomethylated	17	73098796	SLC16A5	Body	opensea
cg02650170	-5.18666	0.0375603	0.66593	0.614064	hypomethylated	5	167297984	TENM2	Body	opensea
cg07935355	-5.18659	0.0399033	0.866534	0.814668	hypomethylated	19	50391064	TBC1D17	Body	shore
cg06008531	-5.18462	0.013453	0.785791	0.733944	hypomethylated	7	90233961		Intergenic	opensea
cg18264932	-5.18408	0.0460768	0.77958	0.727739	hypomethylated	7	120414717		Intergenic	opensea
cg22303192	-5.18354	0.0303018	0.414123	0.362287	hypomethylated	16	2439129	ABCA17P	Body	opensea
cg06758484	5.18256	0.0462592	0.803883	0.855709	hypermethylated	10	109671761		Intergenic	shelf
cg15833099	5.18173	0.0259095	0.782383	0.8342	hypermethylated	2	133402999	GPR39	Body	island
cg26098598	5.18061	0.0437528	0.660794	0.7126	hypermethylated	1	25435604		Intergenic	opensea
cg01070197	-5.17729	0.0303693	0.851968	0.800195	hypomethylated	8	13296060	DLC1	Body	opensea
cg16157364	-5.17678	0.0122439	0.684508	0.63274	hypomethylated	14	45036519		Intergenic	opensea
cg00431602	-5.17503	0.0245962	0.691612	0.639862	hypomethylated	X	23799775	SAT1	TSS1500	shore
cg00265891	-5.17497	0.0455525	0.705654	0.653904	hypomethylated	3	171471619	PLD1	5'UTR	opensea
cg11663585	-5.17344	0.0429694	0.797947	0.746213	hypomethylated	7	40040763	CDK13	Body	opensea
cg20262330	5.17254	0.045296	0.375567	0.427293	hypermethylated	14	70826997	COX16	TSS1500	shore
cg23042661	-5.1682	0.0232958	0.853039	0.801357	hypomethylated	1	114082863	MAGI3	Body	opensea
cg10500641	5.16705	0.0329219	0.807084	0.858755	hypermethylated	6	118117179		Intergenic	opensea
cg05814752	5.16693	0.0439438	0.752524	0.804193	hypermethylated	7	123276157	ASB15	Body	opensea
cg25839606	-5.16554	0.0261531	0.586161	0.534506	hypomethylated	9	114364161		Intergenic	shelf
cg03321171	-5.16473	0.0179394	0.865708	0.814061	hypomethylated	18	56949122		Intergenic	opensea
cg03751633	-5.16454	0.0395872	0.743088	0.691443	hypomethylated	10	80365888		Intergenic	opensea
cg12370583	-5.16375	0.0330192	0.751536	0.699898	hypomethylated	2	22562190		Intergenic	opensea
cg25767054	5.16312	0.0477181	0.388049	0.43968	hypermethylated	11	96158068		Intergenic	opensea
cg09811510	-5.16204	0.023974	0.396285	0.344664	hypomethylated	3	159590447	SCHIP1	Body	opensea
cg14307477	5.15988	0.0467033	0.681814	0.733413	hypermethylated	19	51330469	KLK15	Body	island
cg23780110	5.15838	0.0195849	0.454676	0.50626	hypermethylated	2	26045244	ASXL2	Body	opensea
cg16261676	5.15661	0.0329248	0.493606	0.545172	hypermethylated	10	80446507		Intergenic	opensea
cg27036341	5.15566	0.0135521	0.800602	0.852158	hypermethylated	19	36024225	GAPDHS	TSS200	island
cg26486930	-5.15433	0.0295758	0.870668	0.819125	hypomethylated	11	113794443	HTR3B	Body	opensea
cg06991115	5.15317	0.0369607	0.863386	0.914918	hypermethylated	16	88612705		Intergenic	opensea
cg00057134	5.15237	0.0310648	0.512699	0.564222	hypermethylated	9	88313473	AGTPBP1	Body	opensea
cg13099429	5.15062	0.0442907	0.322584	0.37409	hypermethylated	14	70827109	COX16	TSS1500	shore
cg18529415	5.1498	0.0241972	0.837806	0.889304	hypermethylated	1	41174259	NFYC	TSS1500	opensea
cg06786307	5.14887	0.0198949	0.791522	0.843011	hypermethylated	X	153003773	ABCD1	Body	opensea
cg15879792	-5.14579	0.0386673	0.878341	0.826883	hypomethylated	5	104247619		Intergenic	opensea
cg12144265	5.14547	0.0179292	0.856134	0.907589	hypermethylated	13	48712008		Intergenic	opensea
cg18929251	-5.14492	0.0408291	0.851443	0.799994	hypomethylated	7	107744567	LAMB4	Body	opensea
cg21084508	5.14379	0.0075363	0.407909	0.459347	hypermethylated	2	219905564	CCDC108	5'UTR	shore
cg06118546	5.14343	0.0108246	0.807618	0.859052	hypermethylated	1	207843560	CR1L	Body	shore
cg05815363	5.1366	0.024396	0.801066	0.852432	hypermethylated	13	34388417		Intergenic	shelf
cg01394007	5.13652	0.00392009	0.026897	0.0782623	hypermethylated	10	93669284	FGFBP3	TSS200	shore
cg16242106	-5.1361	0.00649695	0.1131	0.061739	hypomethylated	15	76136846	UBE2Q2	Body	island
cg14189878	-5.13233	0.0439545	0.811095	0.759771	hypomethylated	10	4569800		Intergenic	opensea
cg13483034	-5.13114	0.0198758	0.639012	0.587701	hypomethylated	12	128121469	LOC101927637	TSS1500	opensea
cg09674580	-5.13096	0.0161432	0.717213	0.665904	hypomethylated	1	98366895	DPYD	Body	opensea
cg19452802	5.13045	0.00649695	0.280565	0.331869	hypermethylated	6	46459961		Intergenic	shore
cg21512324	-5.12918	0.00846728	0.776212	0.72492	hypomethylated	8	89718417		Intergenic	opensea
cg04523791	-5.12681	0.0333686	0.86228	0.811012	hypomethylated	4	59849905		Intergenic	opensea
cg02775617	5.1187	0.0460974	0.141221	0.192408	hypermethylated	10	32217281	ARHGAP12	5'UTR	shore
cg12456798	-5.11692	0.0418186	0.501237	0.450068	hypomethylated	1	204599553	LRRN2	5'UTR	opensea
cg19258887	5.11108	0.0464324	0.817468	0.868579	hypermethylated	14	99298947		Intergenic	opensea
cg15590153	5.11071	0.0439418	0.723676	0.774783	hypermethylated	1	64058523	PGM1	TSS1500	shore
cg14759944	5.10975	0.0310391	0.692333	0.74343	hypermethylated	5	80009589	MSH3	Body	opensea
cg26215915	-5.10706	0.0119178	0.56311	0.512039	hypomethylated	6	106590335		Intergenic	opensea
cg04945312	5.107	0.0235754	0.378542	0.429612	hypermethylated	2	220108383	GLB1L	5'UTR	shore
cg25015912	5.10317	0.0393747	0.778087	0.829119	hypermethylated	1	47775801	STIL	Body	shelf
cg04073696	-5.09841	0.0321657	0.547957	0.496972	hypomethylated	14	76840353	ESRRB	5'UTR	shelf
cg17842189	-5.09761	0.0392722	0.78447	0.733493	hypomethylated	22	47425596	TBC1D22A	Body	shore
cg22416262	-5.09575	0.0242748	0.863445	0.812488	hypomethylated	7	79542205		Intergenic	opensea
cg02513147	-5.09513	0.0247466	0.837598	0.786647	hypomethylated	8	29721654		Intergenic	opensea
cg04069374	5.09506	0.0215911	0.432391	0.483341	hypermethylated	X	119445076	FAM70A	Body	island
cg05427189	-5.08891	0.0213436	0.750792	0.699903	hypomethylated	2	169964245		Intergenic	opensea
cg10815453	5.08738	0.0392083	0.456466	0.50734	hypermethylated	21	45122781		Intergenic	opensea
cg10418855	5.08656	0.0411062	0.773346	0.824211	hypermethylated	X	23901443	APOO	Body	opensea
cg26804244	5.08645	0.0464835	0.800473	0.851337	hypermethylated	2	177454770		Intergenic	opensea
cg09066361	5.08582	0.0120524	0.489342	0.5402	hypermethylated	7	126890254	GRM8	5'UTR	shore
cg05131347	5.08545	0.0233998	0.853894	0.904749	hypermethylated	10	133139946		Intergenic	shelf
cg15686393	5.08203	0.04443	0.536088	0.586908	hypermethylated	6	33760988		Intergenic	shelf
cg08355910	-5.08013	0.0315705	0.838954	0.788153	hypomethylated	10	32529645		Intergenic	opensea
cg10240139	-5.07897	0.0451745	0.823845	0.773055	hypomethylated	6	169605570		Intergenic	opensea
cg22560211	5.07824	0.0472077	0.735865	0.786648	hypermethylated	X	46787709	PHF16	5'UTR	opensea
cg10217853	-5.07762	0.0194093	0.730522	0.679746	hypomethylated	15	98505199	ARRDC4	Body	shore
cg25288034	5.07558	0.0260046	0.482332	0.533088	hypermethylated	10	125117367		Intergenic	opensea
cg21674595	-5.07264	0.0422674	0.849877	0.799151	hypomethylated	12	48877384	C12orf54	Body	opensea
cg00168032	5.07059	0.0195565	0.715205	0.765911	hypermethylated	4	160018054		Intergenic	opensea
cg24206053	-5.0676	0.0260533	0.0856862	0.0350101	hypomethylated	5	139284009	NRG2	Body	island
cg06266189	-5.06753	0.0491853	0.597067	0.546391	hypomethylated	2	233790293	NGEF	Body	shore
cg05722949	5.06737	0.0413816	0.684177	0.73485	hypermethylated	1	205022954	CNTN2	Body	opensea
cg03551401	5.06712	0.0229053	0.474032	0.524703	hypermethylated	8	132051228	ADCY8	Body	shore
cg01084500	-5.06702	0.00517183	0.872579	0.821908	hypomethylated	1	244973602		Intergenic	opensea
cg22587410	-5.06629	0.0277205	0.81832	0.767658	hypomethylated	5	17805892		Intergenic	opensea
cg11794735	-5.06514	0.0449723	0.867734	0.817082	hypomethylated	17	146404	RPH3AL	Body	opensea
cg09508281	5.06015	0.0383977	0.290702	0.341303	hypermethylated	4	71503375	ENAM	Body	opensea
cg06815965	5.05621	0.00747317	0.870665	0.921227	hypermethylated	1	205818668	PM20D1	Body	shore
cg07466166	5.05596	0.0426588	0.397539	0.448098	hypermethylated	X	77395088	TAF9B	1stExon	island
cg02742747	-5.05506	0.0289222	0.816093	0.765542	hypomethylated	2	125066470	CNTNAP5	Body	opensea
cg26650163	5.05253	0.032143	0.788049	0.838574	hypermethylated	15	44269720	FRMD5	Body	opensea
cg01127878	5.05227	0.0346741	0.742267	0.79279	hypermethylated	19	42811035	PRR19	5'UTR	island
cg19123916	5.05148	0.0433187	0.723651	0.774166	hypermethylated	4	48484788	SLC10A4	TSS1500	shore
cg14340110	5.0507	0.0431796	0.63352	0.684027	hypermethylated	7	2414948	EIF3B	Body	opensea
cg18631466	5.04874	0.0200693	0.62126	0.671748	hypermethylated	10	26100271		Intergenic	opensea
cg08233217	5.04812	0.00392009	0.771878	0.822359	hypermethylated	17	32201898	ASIC2	Body	opensea
cg11005692	5.048	0.0461482	0.441881	0.492361	hypermethylated	4	1595294		Intergenic	island
cg24859617	-5.04718	0.0306417	0.821521	0.77105	hypomethylated	11	125656966	PATE3	TSS1500	opensea
cg23419974	-5.04573	0.00985085	0.826821	0.776363	hypomethylated	4	83886021	LIN54	Body	opensea
cg11203041	5.04455	0.0191585	0.810867	0.861312	hypermethylated	12	16500185	MGST1	TSS1500	opensea
cg10044747	5.04402	0.0442907	0.782807	0.833247	hypermethylated	6	4031060	PRPF4B	Body	opensea
cg04712670	5.04245	0.0382913	0.449174	0.499599	hypermethylated	X	70474487	ZMYM3	5'UTR	shore
cg05568423	-5.04141	0.0159196	0.74538	0.694965	hypomethylated	7	6674031		Intergenic	shelf
cg18801955	-5.04017	0.0488961	0.625305	0.574903	hypomethylated	11	15651124		Intergenic	opensea
cg19762416	5.0386	0.0237637	0.388895	0.439281	hypermethylated	19	16606599	C19orf44	TSS1500	shore
cg23897667	5.03629	0.0283055	0.650216	0.700579	hypermethylated	8	98572582		Intergenic	opensea
cg10682600	-5.03531	0.0124478	0.72433	0.673977	hypomethylated	3	164405162		Intergenic	opensea
cg10093768	-5.03418	0.0198265	0.936416	0.886074	hypomethylated	11	92916144	SLC36A4	Body	opensea
cg07053841	-5.03409	0.00281315	0.546016	0.495676	hypomethylated	6	29012588	OR2W1	1stExon	opensea
cg22018815	-5.03376	0.0450217	0.868527	0.818189	hypomethylated	17	37879654	ERBB2	Body	island
cg24476243	5.03349	0.0250773	0.614181	0.664516	hypermethylated	3	47992056	MAP4	Body	opensea
cg08469419	5.03188	0.0473643	0.674897	0.725215	hypermethylated	11	17555063	USH1C	Body	opensea
cg19870596	-5.03027	0.0212325	0.942208	0.891905	hypomethylated	2	17929062	SMC6	5'UTR	opensea
cg21031917	-5.02993	0.0327647	0.576821	0.526522	hypomethylated	6	62596341	KHDRBS2	Body	opensea
cg11468748	5.02842	0.047786	0.214626	0.26491	hypermethylated	X	148587019	IDS	TSS200	shore
cg22699620	-5.02799	0.033292	0.523129	0.47285	hypomethylated	21	46348691	ITGB2	5'UTR	shelf
cg08014966	-5.02796	0.0322192	0.855983	0.805704	hypomethylated	3	148971742		Intergenic	opensea
cg26274401	-5.02612	0.0341448	0.506376	0.456114	hypomethylated	6	144470235	STX11	TSS1500	shore
cg22259536	5.02605	0.0441852	0.804848	0.855108	hypermethylated	3	31763271	OSBPL10	Body	opensea
cg18897157	-5.02545	0.0230895	0.893249	0.842995	hypomethylated	6	72997125	RIMS1	Body	opensea
cg04790008	5.02168	0.0396619	0.885001	0.935218	hypermethylated	4	188333984	LOC339975	Body	opensea
cg22647929	5.02157	0.0247911	0.758835	0.80905	hypermethylated	8	10583326	SOX7	Body	shore
cg10266524	-5.02071	0.0149566	0.793536	0.743329	hypomethylated	19	37711193		Intergenic	shelf
cg26370886	-5.02056	0.0181028	0.661574	0.611368	hypomethylated	19	49238428	RASIP1	Body	island
cg10417901	-5.01826	0.0466546	0.388848	0.338665	hypomethylated	1	110699480	SLC6A17	5'UTR	opensea
cg12918696	5.01771	0.0442825	0.671226	0.721403	hypermethylated	12	46912697		Intergenic	opensea
cg27661394	-5.01653	0.0446178	0.713945	0.66378	hypomethylated	4	4661952		Intergenic	opensea
cg24516399	5.0157	0.0314985	0.675415	0.725572	hypermethylated	2	234197097	SCARNA6	TSS1500	opensea
cg17035996	5.0121	0.0291124	0.858132	0.908253	hypermethylated	5	63985489	FAM159B	TSS1500	shore
cg01987516	5.01091	0.0390248	0.286334	0.336443	hypermethylated	10	101282726		Intergenic	island
cg05674221	-5.01052	0.0119901	0.861243	0.811138	hypomethylated	2	16189539	GACAT3	TSS1500	opensea
cg09726240	5.00962	0.0277404	0.18349	0.233586	hypermethylated	11	70672878	SHANK2	Body	island
cg06216650	-5.00834	0.0217701	0.902348	0.852265	hypomethylated	2	558183		Intergenic	island
cg16829758	-5.00733	0.0232958	0.691279	0.641206	hypomethylated	X	99847172	TNMD	Body	opensea
cg24828582	5.0072	0.0254643	0.856876	0.906948	hypermethylated	4	100066855	ADH4	TSS1500	opensea
cg03873392	5.00546	0.0310775	0.69932	0.749374	hypermethylated	16	10801987		Intergenic	opensea
cg02149509	-5.00282	0.0037363	0.819666	0.769638	hypomethylated	8	132404163		Intergenic	opensea
cg04473095	-5.00259	0.0221098	0.843258	0.793232	hypomethylated	10	50885235		Intergenic	shelf
cg13510937	5.00178	0.0283824	0.823766	0.873784	hypermethylated	11	100874396		Intergenic	opensea
cg11158579	4.99922	0.0326366	0.832941	0.882934	hypermethylated	7	28032035	JAZF1	Body	opensea
cg20498962	-4.99814	0.0213639	0.446051	0.396069	hypomethylated	7	150705760	NOS3	Body	island
cg05874443	-4.99734	0.0300872	0.724255	0.674281	hypomethylated	11	92927075	SLC36A4	Body	shelf
cg24438354	-4.99698	0.0427563	0.395495	0.345525	hypomethylated	12	12111838		Intergenic	opensea
cg24814612	4.99608	0.0425273	0.47973	0.52969	hypermethylated	X	40846869		Intergenic	opensea
cg08007320	4.99485	0.025789	0.587045	0.636994	hypermethylated	20	2490430	ZNF343	5'UTR	shore
cg16280624	-4.99479	0.0493125	0.762603	0.712655	hypomethylated	3	39476251		Intergenic	opensea
cg07134061	4.99467	0.0182721	0.709548	0.759495	hypermethylated	17	3595754	P2RX5-TAX1BP3	Body	shelf
cg15637491	-4.99341	0.0288406	0.755279	0.705344	hypomethylated	15	29226066	APBA2	5'UTR	opensea
cg05893422	-4.99161	0.0352479	0.890554	0.840638	hypomethylated	X	56241460		Intergenic	opensea
cg16709429	-4.98916	0.0408291	0.893678	0.843786	hypomethylated	22	48353477		Intergenic	opensea
cg06043640	4.98721	0.0196698	0.208637	0.25851	hypermethylated	2	196933313	DNAH7	Body	island
cg27554835	-4.98376	0.0450767	0.497958	0.448121	hypomethylated	20	61025766		Intergenic	opensea
cg13239894	-4.9809	0.0336042	0.609269	0.55946	hypomethylated	7	81040017		Intergenic	opensea
cg09281528	4.97978	0.025789	0.528373	0.578171	hypermethylated	3	150421067	ERICH6-AS1	TSS1500	shore
cg20721322	4.97945	0.0311879	0.481046	0.530841	hypermethylated	7	145826541	CNTNAP2	Body	opensea
cg09493619	-4.97921	0.0464112	0.747059	0.697267	hypomethylated	X	100548499	TAF7L	TSS1500	shore
cg16661662	-4.97645	0.0244789	0.69512	0.645355	hypomethylated	19	18939991		Intergenic	shelf
cg15600846	-4.97536	0.0132615	0.612154	0.5624	hypomethylated	15	26360930	LINC00929	TSS200	opensea
cg14818176	4.97283	0.0223261	0.795964	0.845693	hypermethylated	17	73148480	HN1	5'UTR	shore
cg09626299	-4.97254	0.00354293	0.610205	0.560479	hypomethylated	10	82213104	TSPAN14	TSS1500	shore
cg02737268	4.97162	0.0274568	0.640668	0.690384	hypermethylated	20	3780182	CDC25B	Body	shelf
cg04367486	-4.9698	0.0426293	0.0912048	0.0415068	hypomethylated	3	112051991	CD200	1stExon	island
cg05947226	-4.96972	0.0137087	0.758924	0.709227	hypomethylated	8	34627623		Intergenic	opensea
cg03913400	-4.96899	0.0183105	0.531252	0.481562	hypomethylated	8	32505187	NRG1	5'UTR	opensea
cg00721830	4.96738	0.0295377	0.702532	0.752206	hypermethylated	20	50033738	NFATC2	Body	opensea
cg25878684	4.96178	0.0310775	0.867387	0.917005	hypermethylated	4	154506403	KIAA0922	Body	opensea
cg09603398	-4.96162	0.0177642	0.881465	0.831849	hypomethylated	13	44142229	ENOX1	5'UTR	opensea
cg07706748	-4.95814	0.0243977	0.867832	0.81825	hypomethylated	15	77698483	PEAK1	5'UTR	opensea
cg11774548	4.95698	0.0435848	0.738865	0.788435	hypermethylated	5	180489057		Intergenic	shelf
cg08647407	4.95606	0.0434698	0.698306	0.747866	hypermethylated	5	50352565		Intergenic	opensea
cg26263239	-4.9558	0.0181759	0.666478	0.61692	hypomethylated	6	170564839	LOC154449	Body	shore
cg03669147	4.95569	0.00647546	0.728379	0.777936	hypermethylated	8	16857578	FGF20	Body	shore
cg03918530	-4.95558	0.0358621	0.791903	0.742347	hypomethylated	3	44155650	MIR138-1	TSS200	opensea
cg05398321	-4.95507	0.0411445	0.892005	0.842455	hypomethylated	14	91700968	GPR68	Body	island
cg17093478	4.95331	0.042918	0.489917	0.53945	hypermethylated	5	140242408	PCDHA6	Body	island
cg02104660	-4.95225	0.0185921	0.813275	0.763752	hypomethylated	3	10491451	ATP2B2	5'UTR	opensea
cg02592360	-4.94909	0.0243829	0.893012	0.843522	hypomethylated	X	118700296	CXorf56	TSS1500	opensea
cg04535120	4.94882	0.0216009	0.149959	0.199447	hypermethylated	8	16613053		Intergenic	opensea
cg21408677	-4.9444	0.0186959	0.625599	0.576155	hypomethylated	15	71769185	THSD4	Body	opensea
cg10892979	-4.94285	0.0442416	0.686828	0.6374	hypomethylated	5	180579665		Intergenic	opensea
cg13712818	-4.94186	0.0186875	0.689421	0.640002	hypomethylated	17	54067934		Intergenic	opensea
cg05898320	-4.94036	0.0409087	0.771126	0.721722	hypomethylated	3	55442720		Intergenic	opensea
cg10249243	-4.93857	0.0110319	0.870479	0.821093	hypomethylated	16	83150088	CDH13	5'UTR	opensea
cg00168240	-4.93786	0.00392009	0.811342	0.761963	hypomethylated	1	3347457	PRDM16	Body	shelf
cg14009759	4.93201	0.0161783	0.761167	0.810487	hypermethylated	7	70482771		Intergenic	opensea
cg04683612	4.92695	0.012702	0.166851	0.216121	hypermethylated	22	32872820	FBXO7	5'UTR	shore
cg05670472	4.92406	0.0405532	0.251233	0.300473	hypermethylated	5	140805732	PCDHGA4	Body	shore
cg25708721	4.92308	0.0372091	0.728598	0.777829	hypermethylated	8	73925026	TERF1	Body	shelf
cg08667670	4.92207	0.0494231	0.514501	0.563722	hypermethylated	7	67829939		Intergenic	opensea
cg13828440	4.92184	0.0145437	0.812936	0.862155	hypermethylated	12	10459972	KLRD1	TSS1500	opensea
cg16789844	4.91733	0.049639	0.579205	0.628379	hypermethylated	7	32339213	PDE1C	TSS200	shore
cg22279692	-4.91704	0.0464835	0.617354	0.568184	hypomethylated	10	102777898	PDZD7	Body	shore
cg05637610	4.91598	0.00642926	0.630946	0.680106	hypermethylated	X	23785498		Intergenic	opensea
cg08202226	-4.91591	0.0224793	0.793518	0.744359	hypomethylated	1	153896590	GATAD2B	TSS1500	shore
cg04853129	-4.90916	0.0358329	0.82113	0.772038	hypomethylated	10	71244851	TSPAN15	Body	opensea
cg03369169	4.90897	0.0158337	0.523711	0.5728	hypermethylated	10	14747886	FAM107B	Body	opensea
cg22603037	-4.90553	0.0198916	0.794879	0.745824	hypomethylated	1	152087267	TCHH	TSS1500	shelf
cg01398148	4.90531	0.0253161	0.740011	0.789064	hypermethylated	X	37850291	CXorf27	1stExon	opensea
cg08041279	4.90409	0.043633	0.696061	0.745102	hypermethylated	21	46685154	POFUT2	3'UTR	island
cg08255147	-4.90329	0.0335035	0.448039	0.399006	hypomethylated	X	53460775	HSD17B10	Body	shore
cg23490611	-4.89924	0.0274197	0.781985	0.732993	hypomethylated	X	134475099	ZNF75D	5'UTR	shelf
cg13025263	-4.89858	0.0120214	0.802428	0.753442	hypomethylated	4	6145991	JAKMIP1	5'UTR	opensea
cg24015358	-4.89856	0.0431671	0.842788	0.793803	hypomethylated	12	18622302	PIK3C2G	Body	opensea
cg26549084	4.89624	0.0260981	0.702341	0.751303	hypermethylated	3	171759895	FNDC3B	5'UTR	shore
cg21110028	-4.89506	0.0390126	0.887813	0.838862	hypomethylated	X	32118978	DMD	5'UTR	opensea
cg13368734	4.89441	0.0325052	0.831455	0.880399	hypermethylated	14	31358891	COCH	Body	opensea
cg25456593	4.89425	0.00773412	0.154992	0.203935	hypermethylated	11	70672858	SHANK2	Body	island
cg27188468	4.8941	0.0448361	0.675398	0.724339	hypermethylated	20	50531565		Intergenic	opensea
cg02237576	-4.89404	0.0254725	0.617904	0.568963	hypomethylated	2	66951500		Intergenic	opensea
cg15436449	-4.8911	0.014058	0.770771	0.721861	hypomethylated	7	42196176	GLI3	Body	opensea
cg11615510	-4.88989	0.0290541	0.429514	0.380615	hypomethylated	X	100352714		Intergenic	shore
cg14678662	-4.88371	0.0268899	0.899752	0.850915	hypomethylated	22	40784465	SGSM3	5'UTR	opensea
cg12058539	4.88113	0.042254	0.116666	0.165477	hypermethylated	16	89989857	TUBB3	1stExon	shore
cg00326434	4.87973	0.0498914	0.590973	0.63977	hypermethylated	10	119807709	CASC2	Body	shore
cg04962994	-4.87539	0.0347079	0.820308	0.771554	hypomethylated	4	63993892		Intergenic	opensea
cg02901606	4.87418	0.0277605	0.679961	0.728703	hypermethylated	21	46374519	C21orf70	Body	shelf
cg10086067	-4.87368	0.0473387	0.803977	0.755241	hypomethylated	17	50931889		Intergenic	opensea
cg12129796	4.8698	0.0108561	0.447749	0.496447	hypermethylated	8	79753073		Intergenic	opensea
cg06678733	4.86691	0.0458383	0.788308	0.836977	hypermethylated	1	25574908	RSRP1	TSS1500	shore
cg10554702	4.86223	0.0378021	0.15586	0.204482	hypermethylated	4	66535851	EPHA5	5'UTR	shore
cg12565053	-4.86065	0.0227905	0.604093	0.555486	hypomethylated	18	19031358	GREB1L	Body	opensea
cg11630953	-4.85661	0.0463108	0.330761	0.282195	hypomethylated	1	18945221		Intergenic	opensea
cg21775007	4.85647	0.00855521	0.0268779	0.0754426	hypermethylated	8	11205619	TDH	Body	island
cg23771049	-4.856	0.0331329	0.801244	0.752684	hypomethylated	11	14347788	RRAS2	Body	opensea
cg05406233	4.85396	0.0236496	0.639419	0.687959	hypermethylated	9	4290574	GLIS3	5'UTR	opensea
cg14896948	-4.85092	0.0147542	0.826529	0.77802	hypomethylated	7	51096885	COBL	Body	opensea
cg01519985	-4.85035	0.0189541	0.833266	0.784762	hypomethylated	X	100644559	RPL36A	TSS1500	shore
cg07620167	4.84994	0.0498637	0.479728	0.528228	hypermethylated	9	140128686	SLC34A3	Body	island
cg14382336	-4.84994	0.0434642	0.850119	0.80162	hypomethylated	3	145781343		Intergenic	opensea
cg17467670	-4.8493	0.0303081	0.799751	0.751258	hypomethylated	3	116173328		Intergenic	opensea
cg13151472	4.84732	0.0363344	0.796735	0.845208	hypermethylated	20	237300	DEFB132	TSS1500	opensea
cg00319223	-4.84329	0.0451925	0.366808	0.318375	hypomethylated	8	2012508	MYOM2	Body	opensea
cg03619075	4.84189	0.0251168	0.730926	0.779345	hypermethylated	16	858499	PRR25	Body	shore
cg20875344	-4.83766	0.0403328	0.739084	0.690707	hypomethylated	X	8907196		Intergenic	opensea
cg01561869	4.83744	0.0368412	0.303194	0.351569	hypermethylated	5	140725147	PCDHGA2	Body	island
cg20664974	-4.83714	0.0342991	0.483007	0.434635	hypomethylated	20	43025377	HNF4A-AS1	TSS1500	opensea
cg24716441	4.8347	0.00846114	0.709219	0.757566	hypermethylated	8	81855366		Intergenic	opensea
cg13915576	4.83456	0.0407393	0.563945	0.612291	hypermethylated	19	42807580	PAFAH1B3	TSS1500	shore
cg02625241	-4.83449	0.0361171	0.712822	0.664477	hypomethylated	4	103490551	NFKB1	Body	opensea
cg02803670	4.83405	0.0277605	0.242437	0.290777	hypermethylated	X	134478751	ZNF75D	TSS1500	island
cg00779638	-4.83289	0.0281723	0.604362	0.556033	hypomethylated	9	88355164	AGTPBP1	5'UTR	shore
cg25930738	4.83095	0.00282891	0.20899	0.257299	hypermethylated	X	57937045	ZXDA	1stExon	shore
cg18470925	-4.82969	0.0364588	0.871829	0.823532	hypomethylated	14	65128322		Intergenic	opensea
cg02026498	-4.82945	0.0253701	0.551052	0.502757	hypomethylated	19	47139338	GNG8	TSS1500	island
cg03184357	4.82855	0.0283923	0.634232	0.682518	hypermethylated	3	51575119	RAD54L2	TSS1500	shore
cg23222201	-4.82788	0.021304	0.317374	0.269095	hypomethylated	10	111985261	MXI1	Body	shore
cg19415604	4.82692	0.0247082	0.664163	0.712432	hypermethylated	5	170276575		Intergenic	opensea
cg26110900	-4.82602	0.0062972	0.512313	0.464053	hypomethylated	10	62073066	ANK3	Body	opensea
cg21817187	4.82539	0.0203793	0.592488	0.640742	hypermethylated	17	26711117	SARM1	Body	shore
cg20718178	-4.82504	0.00242015	0.613027	0.564776	hypomethylated	17	48710504		Intergenic	shore
cg18861753	-4.82468	0.0108006	0.78954	0.741293	hypomethylated	5	178014801	COL23A1	Body	shore
cg02999291	4.82186	0.0254597	0.701516	0.749735	hypermethylated	X	42838547		Intergenic	opensea
cg24906159	-4.82001	0.0412735	0.775609	0.727409	hypomethylated	14	97643591		Intergenic	opensea
cg23980340	-4.81842	0.0238415	0.836501	0.788317	hypomethylated	7	128701102		Intergenic	opensea
cg06235522	4.81506	0.012702	0.818271	0.866421	hypermethylated	15	37296747	MEIS2	Body	opensea
cg03357684	4.81423	0.0272978	0.694163	0.742306	hypermethylated	1	8985145		Intergenic	opensea
cg09059564	-4.81282	0.0297099	0.821952	0.773824	hypomethylated	6	38921089	LOC100131047	TSS1500	opensea
cg04228072	-4.81267	0.0328822	0.495459	0.447333	hypomethylated	12	113576629		Intergenic	shelf
cg00644322	4.81148	0.0366617	0.819504	0.867619	hypermethylated	10	97099497	SORBS1	Body	opensea
cg03762535	4.81074	0.0201762	0.819605	0.867712	hypermethylated	1	119911480	HAO2	5'UTR	opensea
cg17933600	-4.81025	0.0198916	0.211408	0.163306	hypomethylated	19	49863794	TEAD2	5'UTR	shore
cg11453483	-4.80464	0.0256328	0.580842	0.532796	hypomethylated	X	139791928	RP1-177G6.2	Body	opensea
cg21241989	-4.8018	0.0347879	0.799429	0.751411	hypomethylated	9	839126		Intergenic	shelf
cg03726193	4.80179	0.0344392	0.681593	0.729611	hypermethylated	15	98984226	FAM169B	Body	opensea
cg01200442	-4.79975	0.0476947	0.400008	0.352011	hypomethylated	1	26685827		Intergenic	shore
cg07120369	4.79826	0.0184743	0.170078	0.21806	hypermethylated	3	187388281	SST	TSS200	shore
cg02275016	4.79679	0.0455862	0.505782	0.55375	hypermethylated	X	12739263	FRMPD4	3'UTR	opensea
cg12481170	-4.79411	0.0416184	0.657174	0.609233	hypomethylated	5	61337620		Intergenic	opensea
cg14555810	-4.79384	0.0414399	0.851211	0.803272	hypomethylated	12	88444663	CEP290	Body	opensea
cg12811953	4.79365	0.0386571	0.662073	0.71001	hypermethylated	1	22111043	USP48	TSS1500	shore
cg27480580	-4.79307	0.0369607	0.270226	0.222295	hypomethylated	19	12835134	TNPO2	TSS1500	shore
cg23072559	-4.7929	0.0231965	0.607052	0.559123	hypomethylated	19	55944231	SHISA7	3'UTR	shore
cg11772934	-4.79137	0.00524441	0.905643	0.85773	hypomethylated	X	65218490		Intergenic	opensea
cg27247347	-4.78916	0.0451745	0.621162	0.57327	hypomethylated	15	77933992	LINGO1-AS1	TSS200	opensea
cg22315922	4.78556	0.0284013	0.785594	0.83345	hypermethylated	6	56622531	DST	Body	opensea
cg10333824	-4.78432	0.0367371	0.457328	0.409485	hypomethylated	5	148825648		Intergenic	opensea
cg22316297	4.78388	0.0257043	0.840822	0.888661	hypermethylated	17	1776503	RPA1	Body	opensea
cg01495425	4.78382	0.0328837	0.675378	0.723216	hypermethylated	15	55401029		Intergenic	opensea
cg19406135	4.78236	0.0202458	0.360996	0.408819	hypermethylated	X	67653533	OPHN1	TSS1500	island
cg01204646	-4.78228	0.0338259	0.871606	0.823783	hypomethylated	20	44043638	PIGT	TSS1500	shore
cg07263322	-4.7808	0.0269221	0.594871	0.547063	hypomethylated	2	222657752		Intergenic	opensea
cg01951459	4.78077	0.0158691	0.790648	0.838455	hypermethylated	2	236964187	AGAP1	Body	opensea
cg00182921	-4.7786	0.0193223	0.924038	0.876252	hypomethylated	1	100466941	SLC35A3	Body	opensea
cg06956447	-4.77836	0.0250579	0.7242	0.676417	hypomethylated	19	15131318	CCDC105	Body	shore
cg05806689	4.77829	0.0212245	0.820948	0.868731	hypermethylated	11	131780094	NTM	TSS1500	shore
cg13325219	-4.77739	0.0166446	0.943047	0.895273	hypomethylated	15	64480166	CSNK1G1	Body	opensea
cg01368230	4.77706	0.0398424	0.511218	0.558989	hypermethylated	9	34628025	ARID3C	TSS200	shore
cg17155010	-4.77594	0.0309323	0.725381	0.677622	hypomethylated	7	130602744	LOC100506860	Body	opensea
cg06080043	-4.77591	0.0204911	0.830141	0.782382	hypomethylated	1	45038374	RNF220	Body	opensea
cg20589770	4.77317	0.0394515	0.67129	0.719021	hypermethylated	9	101011156	TBC1D2	Body	opensea
cg20413445	4.77259	0.0312141	0.834277	0.882003	hypermethylated	2	97510866	ANKRD23	TSS1500	opensea
cg17591511	4.76947	0.0291116	0.693586	0.741281	hypermethylated	5	59996941	DEPDC1B	TSS1500	shore
cg22963979	-4.76893	0.0461495	0.864084	0.816395	hypomethylated	7	1858916	MAD1L1	Body	opensea
cg02469601	4.76764	0.0141335	0.681049	0.728725	hypermethylated	9	135024114		Intergenic	opensea
cg01766743	-4.7666	0.0151429	0.860382	0.812716	hypomethylated	12	24608519	SOX5	5'UTR	opensea
cg24619980	-4.76649	0.0128594	0.790709	0.743044	hypomethylated	4	28094243		Intergenic	opensea
cg09772821	-4.76122	0.0216807	0.671005	0.623392	hypomethylated	2	197306326	HECW2	5'UTR	opensea
cg11961590	-4.76118	0.0443422	0.71907	0.671458	hypomethylated	10	114418962	VTI1A	Body	opensea
cg27371451	-4.76072	0.0265052	0.871055	0.823447	hypomethylated	19	45060276	CEACAM22P	TSS200	opensea
cg12923043	4.75943	0.0484605	0.80644	0.854034	hypermethylated	5	134544265	C5orf66	5'UTR	opensea
cg07620838	-4.7555	0.0406996	0.837704	0.790149	hypomethylated	6	76058068	FILIP1	Body	opensea
cg01833895	4.75386	0.0450438	0.800238	0.847777	hypermethylated	4	106819158	NPNT	ExonBnd	shore
cg10841338	4.75301	0.0450564	0.599829	0.647359	hypermethylated	X	150342651		Intergenic	shore
cg01672987	-4.75273	0.0180342	0.880299	0.832772	hypomethylated	6	123391338	CLVS2	3'UTR	opensea
cg13289490	-4.75178	0.0329528	0.894473	0.846955	hypomethylated	6	134965825		Intergenic	opensea
cg12120409	-4.7495	0.0334916	0.467371	0.419876	hypomethylated	6	30416588		Intergenic	shelf
cg01515427	4.74866	0.0395872	0.834334	0.881821	hypermethylated	1	53924218	DMRTB1	TSS1500	shore
cg13867253	-4.7471	0.0431856	0.845343	0.797872	hypomethylated	4	6251264		Intergenic	shelf
cg07065735	-4.74468	0.0172078	0.44918	0.401733	hypomethylated	16	81246928	PKD1L2	Body	opensea
cg05662655	-4.74311	0.00906234	0.816264	0.768832	hypomethylated	18	28682828	DSC2	TSS1500	shore
cg00910168	4.74194	0.0259494	0.489458	0.536877	hypermethylated	12	125474021	DHX37	TSS1500	shore
cg03482866	4.73978	0.0258841	0.487376	0.534774	hypermethylated	13	111040579	COL4A2	Body	shelf
cg08510702	-4.73783	0.0198392	0.942244	0.894866	hypomethylated	4	82849120		Intergenic	opensea
cg14122633	4.73766	0.029272	0.786069	0.833446	hypermethylated	5	456516	EXOC3	Body	opensea
cg23685994	-4.73746	0.0129577	0.746635	0.69926	hypomethylated	2	101959022		Intergenic	opensea
cg05306782	-4.73627	0.0183105	0.477836	0.430473	hypomethylated	14	106519306		Intergenic	opensea
cg17557580	-4.73602	0.00892597	0.851726	0.804366	hypomethylated	3	154105271	GPR149	Body	opensea
cg22837867	4.73452	0.0435372	0.608915	0.65626	hypermethylated	17	3596625	P2RX5-TAX1BP3	Body	shelf
cg05521659	-4.73411	0.0293502	0.83574	0.788399	hypomethylated	1	201159756	IGFN1	TSS200	opensea
cg07401394	4.73326	0.0369359	0.504137	0.551469	hypermethylated	5	140259219	PCDHA6	Body	shore
cg16544246	-4.73139	0.0316191	0.860257	0.812943	hypomethylated	21	31990818		Intergenic	opensea
cg07404223	-4.73059	0.0391278	0.82768	0.780374	hypomethylated	16	84840564		Intergenic	opensea
cg13169954	-4.73	0.0464638	0.868811	0.821511	hypomethylated	1	52681425	ZFYVE9	5'UTR	opensea
cg00059762	-4.72993	0.0282904	0.893006	0.845706	hypomethylated	3	116234428		Intergenic	opensea
cg00938039	4.72786	0.0184069	0.764148	0.811427	hypermethylated	X	5808230	NLGN4X	3'UTR	shelf
cg19643545	-4.72761	0.0224793	0.816436	0.76916	hypomethylated	15	27232624	GABRG3	Body	opensea
cg26790981	-4.72711	0.0297988	0.6841	0.636829	hypomethylated	19	33281643	TDRD12	3'UTR	opensea
cg17471033	-4.72467	0.0153698	0.595357	0.54811	hypomethylated	5	1371741	LINC01511	Body	opensea
cg14802355	4.724	0.0365417	0.810285	0.857525	hypermethylated	4	103683140	MANBA	TSS1500	shore
cg19323862	4.7235	0.0463958	0.745841	0.793076	hypermethylated	1	46805578	NSUN4	TSS1500	shore
cg16247957	-4.72307	0.0234741	0.862984	0.815754	hypomethylated	2	132590197		Intergenic	shore
cg27657926	4.72119	0.0211043	0.776107	0.823319	hypermethylated	7	6193974	USP42	Body	island
cg18666492	4.72	0.00888226	0.814099	0.861299	hypermethylated	5	22242842	CDH12	5'UTR	opensea
cg25058482	-4.71965	0.00841265	0.157335	0.110138	hypomethylated	2	161993315	TANK	TSS200	opensea
cg15174791	4.71822	0.0122439	0.713349	0.760531	hypermethylated	10	125707507		Intergenic	opensea
cg04572943	-4.71792	0.0494707	0.489885	0.442706	hypomethylated	2	113882976	IL1RN	5'UTR	opensea
cg09158588	-4.71786	0.0160881	0.793711	0.746532	hypomethylated	5	155079973		Intergenic	opensea
cg16242530	-4.71429	0.0306661	0.821946	0.774803	hypomethylated	19	54056918	ZNF331	TSS1500	shore
cg12224765	-4.71341	0.0217365	0.503236	0.456102	hypomethylated	19	55431732		Intergenic	opensea
cg08568739	-4.71089	0.0342837	0.804735	0.757626	hypomethylated	2	225078302		Intergenic	opensea
cg26062141	-4.70741	0.0399708	0.808423	0.761349	hypomethylated	1	66561475	PDE4B	Body	opensea
cg10653532	4.70592	0.0331963	0.859586	0.906645	hypermethylated	6	11048137		Intergenic	shelf
cg23497215	-4.70402	0.0454861	0.549733	0.502692	hypomethylated	5	65038409	NLN	Body	opensea
cg24960057	-4.70376	0.0184743	0.712804	0.665766	hypomethylated	3	194293992		Intergenic	opensea
cg16250982	4.70353	0.0430404	0.849377	0.896413	hypermethylated	8	102534052	GRHL2	Body	opensea
cg01280182	-4.70281	0.0305023	0.725538	0.678509	hypomethylated	12	38535710		Intergenic	shelf
cg19492471	-4.70265	0.037078	0.911237	0.864211	hypomethylated	9	99266039	CDC14B	Body	opensea
cg07010221	-4.70151	0.0023088	0.899985	0.85297	hypomethylated	5	154205548	FAXDC2	Body	opensea
cg21477845	-4.70141	0.00780863	0.603049	0.556035	hypomethylated	19	39541900		Intergenic	opensea
cg03790740	4.70101	0.0261024	0.795811	0.842822	hypermethylated	13	24337521	MIPEP	Body	opensea
cg24620418	-4.70042	0.0452503	0.716149	0.669144	hypomethylated	15	34637638	C15orf55	TSS1500	opensea
cg24671880	4.69842	0.0184743	0.891213	0.938197	hypermethylated	13	74610456	KLF12	5'UTR	opensea
cg01093878	4.69782	0.0141774	0.392798	0.439777	hypermethylated	2	131512663	FAM123C	TSS1500	shore
cg04090852	4.69711	0.0165652	0.840875	0.887847	hypermethylated	15	39412399		Intergenic	opensea
cg19063563	-4.6922	0.0311004	0.958171	0.911249	hypomethylated	6	8079840	EEF1E1	Body	opensea
cg12958642	4.69069	0.0239709	0.808458	0.855365	hypermethylated	6	33231505	VPS52	Body	opensea
cg08492405	4.69066	0.0325469	0.409402	0.456309	hypermethylated	15	89904655		Intergenic	shore
cg20314884	4.68996	0.0413791	0.513432	0.560332	hypermethylated	2	220108094	GLB1L	Body	island
cg08113027	-4.68962	0.0318123	0.644313	0.597416	hypomethylated	3	142683329	PAQR9	TSS1500	shore
cg04233270	-4.68945	0.0447235	0.699806	0.652912	hypomethylated	10	98848559	SLIT1	Body	opensea
cg07930825	-4.68895	0.0277913	0.789316	0.742426	hypomethylated	20	15799461	MACROD2	Body	opensea
cg25122000	4.68863	0.0227057	0.27398	0.320866	hypermethylated	X	152938775	PNCK	Body	island
cg01010923	-4.6879	0.0169814	0.547426	0.500547	hypomethylated	15	25486368	SNORD115-39	TSS1500	opensea
cg10440718	4.68584	0.0230734	0.814646	0.861504	hypermethylated	21	26569698		Intergenic	opensea
cg24244370	4.68464	0.0334531	0.839977	0.886823	hypermethylated	12	89710818		Intergenic	opensea
cg25754035	4.68459	0.0484605	0.710127	0.756972	hypermethylated	11	45720337		Intergenic	opensea
cg11246948	-4.68325	0.0201896	0.305939	0.259107	hypomethylated	11	120581281	GRIK4	Body	opensea
cg06287611	4.68185	0.0355131	0.865363	0.912181	hypermethylated	12	26624359	ITPR2	Body	opensea
cg00795900	4.68184	0.0399017	0.298763	0.345581	hypermethylated	16	2392201	ABCA17P	Body	shore
cg14535884	4.67992	0.0109205	0.105038	0.151838	hypermethylated	9	117349621	ATP6V1G1	TSS1500	shore
cg03397481	-4.67939	0.00509693	0.88556	0.838766	hypomethylated	3	188759258		Intergenic	opensea
cg15294292	-4.6769	0.00392009	0.89914	0.852371	hypomethylated	4	1117112	TMED11P	TSS200	opensea
cg10423219	4.67667	0.0182916	0.764301	0.811068	hypermethylated	5	79331783	THBS4	TSS200	shore
cg18439162	4.67469	0.0370491	0.863826	0.910573	hypermethylated	10	11514416	USP6NL	Body	opensea
cg15825059	4.66773	0.0476625	0.706947	0.753624	hypermethylated	11	110167871	RDX	TSS1500	shore
cg06640374	4.66769	0.0219989	0.767788	0.814465	hypermethylated	1	207250784	PFKFB2	3'UTR	opensea
cg11921411	4.66522	0.0150554	0.855176	0.901828	hypermethylated	3	61950990	PTPRG	Body	opensea
cg11727826	-4.66217	0.0161432	0.839923	0.793301	hypomethylated	14	51555158	TRIM9	Body	opensea
cg15635302	4.66103	0.00747317	0.853859	0.900469	hypermethylated	2	240043224	HDAC4	Body	shelf
cg05450351	-4.66098	0.0389164	0.788441	0.741831	hypomethylated	2	188364356	TFPI	Body	opensea
cg22191603	4.65961	0.0478659	0.388975	0.435571	hypermethylated	X	150151572	HMGB3	TSS200	island
cg00033304	-4.65843	0.0156555	0.849051	0.802467	hypomethylated	3	185302692	SENP2	TSS1500	shore
cg02834755	-4.65766	0.0422809	0.735771	0.689194	hypomethylated	11	133403621	OPCML	TSS1500	opensea
cg15829642	4.65678	0.0423224	0.470944	0.517512	hypermethylated	5	140744983	PCDHGA4	Body	shore
cg00957698	-4.65659	0.0448592	0.861939	0.815373	hypomethylated	4	121991345	C4orf31	5'UTR	shore
cg06689045	4.65538	0.0439545	0.745834	0.792388	hypermethylated	3	120025420		Intergenic	island
cg15634225	-4.65521	0.0406932	0.68581	0.639258	hypomethylated	2	145129008		Intergenic	opensea
cg02196220	4.65112	0.0361862	0.0649039	0.111415	hypermethylated	9	96108881	C9orf129	TSS200	island
cg13513171	-4.64944	0.0330245	0.539671	0.493176	hypomethylated	9	133275468	HMCN2	Body	opensea
cg16107455	-4.64792	0.0329942	0.753409	0.70693	hypomethylated	X	11401253	ARHGAP6	Body	opensea
cg20665250	-4.64518	0.0483348	0.608474	0.562022	hypomethylated	11	60228827	MS4A1	5'UTR	opensea
cg22669561	-4.64427	0.0359996	0.758936	0.712493	hypomethylated	7	93114291	MIR489	TSS1500	opensea
cg11757130	4.6439	0.0465549	0.809742	0.856181	hypermethylated	10	112434043	RBM20	Body	shore
cg02827082	4.64268	0.031753	0.849292	0.895719	hypermethylated	18	7012277	LAMA1	Body	shore
cg10794473	-4.64247	0.0208146	0.700344	0.65392	hypomethylated	X	63006350	MIR1468	TSS1500	opensea
cg15322270	-4.6378	0.0467939	0.706418	0.66004	hypomethylated	8	30766106		Intergenic	shelf
cg11868900	4.63705	0.0239221	0.0991094	0.14548	hypermethylated	8	49648035	EFCAB1	TSS200	shore
cg17127646	-4.63643	0.0361141	0.796108	0.749744	hypomethylated	15	101935564	PCSK6	Body	shelf
cg12557888	-4.6363	0.0188273	0.629563	0.583201	hypomethylated	3	195548569		Intergenic	opensea
cg11128831	-4.63518	0.0437552	0.721468	0.675116	hypomethylated	18	23805605	TAF4B	TSS1500	shore
cg25561016	4.6348	0.0345077	0.772892	0.819241	hypermethylated	11	17225357		Intergenic	shelf
cg00135618	4.63434	0.0124461	0.762666	0.809009	hypermethylated	1	27259355	NUDC	Body	opensea
cg18496725	4.63318	0.0244789	0.380796	0.427128	hypermethylated	4	68788615	TMPRSS11A	Body	opensea
cg00986957	4.63157	0.0499102	0.887097	0.933412	hypermethylated	13	111672573		Intergenic	island
cg27199599	4.62946	0.0329248	0.824892	0.871187	hypermethylated	3	151778395		Intergenic	opensea
cg00214780	4.62675	0.0481519	0.619736	0.666003	hypermethylated	11	47585888	PTPMT1	TSS1500	shore
cg00305624	-4.62652	0.023974	0.85024	0.803975	hypomethylated	19	2237672	PLEKHJ1	TSS1500	shore
cg27273692	4.62589	0.037009	0.0451682	0.0914271	hypermethylated	1	110229822	GSTM1	TSS1500	shore
cg01713095	4.62134	0.049244	0.696552	0.742766	hypermethylated	4	146050127	ABCE1	3'UTR	opensea
cg19544996	-4.62054	0.0179203	0.891151	0.844946	hypomethylated	10	92301529	LOC101926942	TSS1500	opensea
cg00032609	4.61943	0.0245962	0.374674	0.420868	hypermethylated	20	57606607	ATP5E	Body	shore
cg14847246	-4.6173	0.0497744	0.759808	0.713635	hypomethylated	3	40158292	MYRIP	5'UTR	opensea
cg10556798	-4.61714	0.0361473	0.714078	0.667906	hypomethylated	6	29055577	OR2B3	TSS1500	opensea
cg08941098	-4.61449	0.00846728	0.828344	0.782199	hypomethylated	7	141244370		Intergenic	opensea
cg25459639	4.61404	0.0167745	0.800858	0.846999	hypermethylated	11	2392471	CD81-AS1	Body	opensea
cg06667732	-4.61306	0.040618	0.641086	0.594955	hypomethylated	6	27390647		Intergenic	opensea
cg17784580	4.6121	0.0277404	0.784322	0.830443	hypermethylated	X	53026125		Intergenic	shore
cg05589276	-4.60956	0.0415725	0.870386	0.824291	hypomethylated	1	1311577	AURKAIP1	TSS1500	shore
cg01679682	4.60719	0.042112	0.822507	0.868579	hypermethylated	6	37427761	FTSJD2	Body	opensea
cg11045082	4.607	0.0353727	0.830694	0.876764	hypermethylated	1	3696569		Intergenic	opensea
cg25635251	4.60698	0.0377592	0.697373	0.743443	hypermethylated	11	2234043		Intergenic	opensea
cg05514006	-4.60652	0.0270923	0.758844	0.712778	hypomethylated	17	54893150	C17orf67	1stExon	opensea
cg19009677	4.60624	0.0395007	0.810871	0.856933	hypermethylated	17	19502682		Intergenic	opensea
cg12640402	-4.60095	0.0287872	0.318323	0.272313	hypomethylated	2	103035314	IL18RAP	1stExon	opensea
cg24245601	-4.6003	0.043506	0.735876	0.689873	hypomethylated	11	12341664	MICALCL	Body	opensea
cg14527022	-4.59966	0.0438704	0.394979	0.348982	hypomethylated	5	107177134		Intergenic	opensea
cg10894318	4.59932	0.0395007	0.418854	0.464848	hypermethylated	6	160389536	IGF2R	TSS1500	shore
cg14170839	-4.59088	0.0329787	0.649279	0.603371	hypomethylated	22	43149110		Intergenic	opensea
cg12841606	4.58897	0.0365751	0.818524	0.864414	hypermethylated	1	191860259		Intergenic	opensea
cg16754015	-4.58862	0.0151429	0.888891	0.843005	hypomethylated	10	1415068	ADARB2	Body	shore
cg23616524	4.58601	0.0137087	0.234476	0.280336	hypermethylated	7	129466143		Intergenic	island
cg21776057	4.58591	0.0144672	0.230485	0.276344	hypermethylated	X	119077741	NKAP	TSS200	shore
cg08654023	4.58274	0.0246901	0.839868	0.885696	hypermethylated	14	22336340		Intergenic	opensea
cg09988088	-4.58261	0.0199463	0.61116	0.565334	hypomethylated	2	130489521		Intergenic	opensea
cg01786216	4.58257	0.0198949	0.752602	0.798427	hypermethylated	12	7917888	LOC360030	1stExon	opensea
cg13246426	4.58218	0.0149566	0.883614	0.929436	hypermethylated	9	130996216	DNM1	Body	island
cg17524281	-4.58034	0.045909	0.84358	0.797776	hypomethylated	1	112341695	KCND3	Body	opensea
cg16994082	-4.57901	0.0365298	0.443325	0.397535	hypomethylated	5	175834967	CLTB	Body	opensea
cg07873092	4.5777	0.0152672	0.333298	0.379074	hypermethylated	9	135456863	BARHL1	TSS1500	island
cg23194938	-4.57678	0.0294758	0.902364	0.856596	hypomethylated	21	16388312	NRIP1	5'UTR	opensea
cg09486093	-4.57587	0.0364547	0.269002	0.223243	hypomethylated	5	118787966	HSD17B4	TSS200	shore
cg00446046	4.57572	0.0220276	0.776934	0.822691	hypermethylated	3	187686918		Intergenic	opensea
cg15413640	4.57553	0.0190387	0.819378	0.865133	hypermethylated	4	71594014	RUFY3	Body	opensea
cg14846609	-4.57523	0.0358621	0.375885	0.330133	hypomethylated	8	87718912	CNGB3	Body	opensea
cg19105362	4.57447	0.0256654	0.145275	0.19102	hypermethylated	10	71929497	SAR1A	5'UTR	shore
cg27637326	4.57444	0.0422809	0.779937	0.825682	hypermethylated	19	56220025	NLRP9	3'UTR	opensea
cg14434149	4.57437	0.0248855	0.41498	0.460724	hypermethylated	11	107578665	SLN	5'UTR	opensea
cg24463845	-4.57325	0.0238415	0.863737	0.818004	hypomethylated	2	216971688		Intergenic	shelf
cg08233112	-4.57317	0.0474384	0.652015	0.606284	hypomethylated	12	123574762	PITPNM2	5'UTR	opensea
cg15182222	-4.56945	0.00642926	0.888648	0.842953	hypomethylated	11	7605670	PPFIBP2	Body	opensea
cg04358957	-4.56879	0.042228	0.66305	0.617362	hypomethylated	6	2542813		Intergenic	opensea
cg12439251	-4.56601	0.0214484	0.832176	0.786516	hypomethylated	13	69884584	LINC00383	Body	opensea
cg17367243	-4.56526	0.0141774	0.870395	0.824743	hypomethylated	17	70801709	SLC39A11	Body	opensea
cg07605834	-4.56361	0.0434698	0.789287	0.74365	hypomethylated	16	71475926		Intergenic	island
cg04970637	-4.56224	0.0144334	0.462924	0.417302	hypomethylated	20	61718950		Intergenic	island
cg18356190	4.56155	0.0286219	0.476017	0.521633	hypermethylated	4	74964260	CXCL2	Body	shore
cg12464671	4.56091	0.00524634	0.85301	0.898619	hypermethylated	10	97013280	PDLIM1	Body	opensea
cg04717410	-4.55727	0.0169034	0.483729	0.438157	hypomethylated	15	43578210	TGM7	Body	opensea
cg00734471	-4.55567	0.0473643	0.81264	0.767083	hypomethylated	8	102110139		Intergenic	opensea
cg01533115	4.55272	0.0199463	0.278114	0.323641	hypermethylated	X	48911192		Intergenic	island
cg09535738	4.55185	0.0335524	0.798651	0.844169	hypermethylated	8	17500436	PDGFRL	3'UTR	opensea
cg03304378	4.55178	0.0387519	0.864041	0.909558	hypermethylated	2	5847191		Intergenic	island
cg08246800	-4.55113	0.0120524	0.810751	0.76524	hypomethylated	11	73356353	PLEKHB1	TSS1500	opensea
cg18793322	4.54888	0.0333502	0.870699	0.916188	hypermethylated	5	76003762	IQGAP2	3'UTR	opensea
cg15819405	4.54664	0.0214856	0.732766	0.778233	hypermethylated	7	128079085		Intergenic	opensea
cg27117585	4.54532	0.0239145	0.803431	0.848884	hypermethylated	10	1443320	ADARB2	Body	shelf
cg12459926	4.54467	0.0439187	0.815624	0.861071	hypermethylated	3	143880611		Intergenic	opensea
cg20696463	-4.54432	0.0200257	0.740463	0.69502	hypomethylated	16	54277492		Intergenic	opensea
cg17777998	-4.5431	0.030499	0.878921	0.83349	hypomethylated	7	21510481	MIR1183	TSS200	opensea
cg04914281	-4.5427	0.0306661	0.885542	0.840115	hypomethylated	6	74009865	C6orf147	Body	shore
cg03860013	-4.54262	0.013729	0.912706	0.86728	hypomethylated	20	31756013	C20orf70	1stExon	opensea
cg26011743	4.5403	0.0401232	0.544804	0.590207	hypermethylated	X	36794119		Intergenic	opensea
cg14088970	-4.53817	0.029371	0.471378	0.425996	hypomethylated	17	77211449	RBFOX3	5'UTR	opensea
cg07734149	4.53453	0.0496188	0.422076	0.467422	hypermethylated	5	486094	SLC9A3	Body	shelf
cg03664568	4.534	0.0365298	0.260152	0.305492	hypermethylated	19	39034920	RYR1	Body	opensea
cg04353131	4.53393	0.021304	0.799373	0.844712	hypermethylated	6	88755259		Intergenic	shelf
cg05286501	-4.53306	0.0414442	0.509583	0.464252	hypomethylated	3	53955528		Intergenic	opensea
cg09321720	-4.53172	0.029228	0.802631	0.757314	hypomethylated	7	34536826	NPSR1-AS1	Body	opensea
cg27444683	-4.52951	0.0498025	0.867171	0.821876	hypomethylated	16	61162842		Intergenic	opensea
cg08277543	4.52886	0.0451745	0.738598	0.783886	hypermethylated	3	83983736		Intergenic	opensea
cg12180383	-4.5239	0.00722266	0.603549	0.55831	hypomethylated	X	68343487		Intergenic	opensea
cg23875752	-4.52317	0.0306772	0.448406	0.403175	hypomethylated	11	71189385	NADSYN1	Body	opensea
cg00251434	-4.52259	0.0358524	0.884821	0.839595	hypomethylated	5	64623604	ADAMTS6	Body	opensea
cg23743573	-4.52245	0.0354586	0.408979	0.363754	hypomethylated	11	89867420	NAALAD2	TSS1500	opensea
cg14029723	-4.52015	0.0398087	0.448992	0.40379	hypomethylated	3	14470999	SLC6A6	5'UTR	opensea
cg17007161	4.51732	0.0260981	0.634948	0.680121	hypermethylated	2	122660121		Intergenic	opensea
cg14397941	4.51724	0.022299	0.758476	0.803648	hypermethylated	9	125865760	RABGAP1	3'UTR	opensea
cg12471732	-4.51692	0.0145379	0.923532	0.878363	hypomethylated	14	78071150	SPTLC2	Body	opensea
cg10426480	-4.51677	0.0288302	0.807635	0.762467	hypomethylated	22	17444804	GAB4	Body	opensea
cg01966430	4.51486	0.00404217	0.772894	0.818043	hypermethylated	2	44511150	SLC3A1	Body	opensea
cg11440479	-4.5147	0.0144513	0.749119	0.703972	hypomethylated	12	125686468		Intergenic	opensea
cg27657459	-4.51127	0.0256654	0.898373	0.85326	hypomethylated	17	54853771		Intergenic	shelf
cg23200682	-4.51043	0.0499238	0.887325	0.842221	hypomethylated	18	64272251	CDH19	TSS1500	opensea
cg22353495	4.50962	0.0482099	0.850615	0.895711	hypermethylated	1	100326811	AGL	5'UTR	opensea
cg12524428	-4.50812	0.0321087	0.459063	0.413982	hypomethylated	5	146268595	PPP2R2B	5'UTR	opensea
cg21796547	-4.50811	0.0337198	0.18239	0.137309	hypomethylated	14	73705457	PAPLN	5'UTR	shore
cg05716726	4.50782	0.0179974	0.297342	0.34242	hypermethylated	6	27343671	ZNF204P	TSS1500	shore
cg09961085	4.50592	0.0376717	0.743006	0.788065	hypermethylated	18	46765076	DYM	Body	opensea
cg26163470	4.50442	0.0481596	0.685293	0.730337	hypermethylated	3	147658415		Intergenic	opensea
cg27570575	-4.50397	0.0403824	0.598687	0.553648	hypomethylated	16	86917536		Intergenic	opensea
cg16064583	-4.50388	0.0240955	0.775576	0.730537	hypomethylated	X	129471056		Intergenic	shelf
cg22655503	-4.50361	0.0184743	0.638159	0.593123	hypomethylated	9	34151897		Intergenic	opensea
cg17203162	-4.50203	0.0379448	0.906324	0.861304	hypomethylated	2	129941793		Intergenic	opensea
cg25924558	4.50141	0.0266547	0.876892	0.921906	hypermethylated	6	30072838	TRIM31	Body	shore
cg12652240	-4.50075	0.026853	0.731025	0.686018	hypomethylated	9	113188514	SVEP1	Body	opensea
cg17411786	-4.50041	0.0291116	0.751981	0.706977	hypomethylated	10	98766193	SLIT1	Body	opensea
cg01654968	-4.4986	0.00753803	0.810824	0.765838	hypomethylated	6	34431313		Intergenic	shelf
cg22193149	4.49855	0.0169814	0.830625	0.875611	hypermethylated	10	74652135	OIT3	TSS1500	opensea
cg14363105	-4.49842	0.0367674	0.239458	0.194474	hypomethylated	3	42889519	ACKR2	5'UTR	opensea
cg05323172	-4.49716	0.0213266	0.793169	0.748197	hypomethylated	7	141794412	MGAM	ExonBnd	opensea
cg27610605	-4.49572	0.0473643	0.744033	0.699076	hypomethylated	7	152063901	MLL3	Body	island
cg16680167	-4.49517	0.0186999	0.663249	0.618297	hypomethylated	7	154474156	DPP6	Body	opensea
cg11932547	-4.49116	0.00517183	0.915959	0.871048	hypomethylated	10	23540118		Intergenic	opensea
cg15672972	4.48933	0.0200805	0.807878	0.852771	hypermethylated	12	120484844	CCDC64	Body	opensea
cg11534441	4.48876	0.042628	0.577439	0.622327	hypermethylated	1	18246271		Intergenic	opensea
cg20693615	4.48868	0.0185315	0.807865	0.852752	hypermethylated	3	50234688	GNAT1	3'UTR	shelf
cg26433086	-4.48799	0.0154793	0.598383	0.553503	hypomethylated	15	80282723		Intergenic	opensea
cg13170076	-4.48784	0.0332156	0.457068	0.41219	hypomethylated	2	382356		Intergenic	opensea
cg02550607	-4.48611	0.0490637	0.564037	0.519176	hypomethylated	5	140162694		Intergenic	shelf
cg22543962	-4.48534	0.0458365	0.850201	0.805347	hypomethylated	22	30295922	MTMR3	5'UTR	opensea
cg09215952	-4.48396	0.0158642	0.751172	0.706333	hypomethylated	22	40686295	TNRC6B	Body	opensea
cg16053064	4.48354	0.0341552	0.675814	0.720649	hypermethylated	1	6158643	KCNAB2	3'UTR	opensea
cg23944682	4.48327	0.041913	0.154735	0.199568	hypermethylated	X	49969429		Intergenic	opensea
cg10294853	-4.48234	0.0473789	0.784201	0.739377	hypomethylated	17	79391030	BAHCC1	Body	shelf
cg11031647	4.48162	0.0323104	0.454081	0.498897	hypermethylated	X	110654011	DCX	1stExon	opensea
cg23620343	-4.48116	0.0355293	0.852521	0.807709	hypomethylated	8	58944148	FAM110B	ExonBnd	opensea
cg10489147	-4.48057	0.0294565	0.888508	0.843702	hypomethylated	17	43457740		Intergenic	opensea
cg25119870	4.47636	0.0395872	0.299161	0.343925	hypermethylated	X	122318637	GRIA3	Body	shore
cg10111328	4.47608	0.0238088	0.745557	0.790318	hypermethylated	12	130683535		Intergenic	opensea
cg02672806	-4.47603	0.029267	0.599119	0.554358	hypomethylated	14	68631716	RAD51B	Body	opensea
cg06560379	-4.47491	0.0169814	0.283965	0.239216	hypomethylated	6	44231305	NFKBIE	Body	shore
cg01264703	-4.47347	0.015003	0.780476	0.735741	hypomethylated	2	64938640		Intergenic	opensea
cg27334928	4.47315	0.0496061	0.708229	0.75296	hypermethylated	9	102277580		Intergenic	opensea
cg00619798	-4.47305	0.0321657	0.411375	0.366645	hypomethylated	11	82387094		Intergenic	opensea
cg07891904	-4.47211	0.0251901	0.848978	0.804257	hypomethylated	3	108476024	RETNLB	1stExon	opensea
cg07172007	4.47018	0.0462042	0.835408	0.88011	hypermethylated	12	26133416	RASSF8	5'UTR	opensea
cg08640904	4.46844	0.0397544	0.815733	0.860418	hypermethylated	19	47288915	SLC1A5	5'UTR	shore
cg10277218	-4.46647	0.0362035	0.419218	0.374553	hypomethylated	1	66819892	PDE4B	TSS200	opensea
cg05972899	-4.46633	0.0411425	0.712425	0.667762	hypomethylated	X	149380603		Intergenic	opensea
cg26367719	-4.4653	0.0180342	0.690145	0.645492	hypomethylated	19	55875605	FAM71E2	TSS1500	shore
cg24646951	4.46349	0.00999787	0.846628	0.891262	hypermethylated	15	35147320		Intergenic	opensea
cg23090653	4.46305	0.04564	0.466173	0.510803	hypermethylated	6	32765352		Intergenic	opensea
cg26663636	4.46213	0.0323978	0.779954	0.824576	hypermethylated	1	162337134	NOS1AP	Body	island
cg19690404	-4.46182	0.0389047	0.776714	0.732096	hypomethylated	7	129933646	CPA4	Body	opensea
cg17837330	-4.46032	0.0449985	0.496493	0.45189	hypomethylated	8	130738823		Intergenic	opensea
cg19404727	-4.45828	0.0473643	0.727325	0.682743	hypomethylated	3	122026136		Intergenic	opensea
cg11818522	-4.45785	0.0408075	0.692891	0.648312	hypomethylated	15	80733538	ARNT2	Body	opensea
cg14960550	-4.45723	0.048513	0.370034	0.325462	hypomethylated	11	89867450	NAALAD2	TSS1500	opensea
cg03320508	4.45712	0.0331963	0.586546	0.631117	hypermethylated	3	127043900	LOC101927123	Body	opensea
cg12830733	-4.45551	0.0276512	0.89829	0.853735	hypomethylated	4	164751499	2022-03-01	Body	opensea
cg11211197	-4.45542	0.021541	0.894179	0.849625	hypomethylated	12	127980652		Intergenic	opensea
cg16326123	-4.45451	0.0141841	0.877977	0.833432	hypomethylated	2	240015886	HDAC4	Body	opensea
cg24331682	4.45207	0.0188105	0.779183	0.823704	hypermethylated	X	24046285	KLHL15	TSS1500	shelf
cg07053097	-4.45192	0.00392009	0.782243	0.737723	hypomethylated	20	62005396		Intergenic	shelf
cg11203914	4.45122	0.0120524	0.821397	0.865909	hypermethylated	5	55463281	ANKRD55	Body	opensea
cg03167604	-4.44919	0.00392009	0.790301	0.74581	hypomethylated	1	195550323		Intergenic	opensea
cg23748340	4.44802	0.0195347	0.308091	0.352572	hypermethylated	12	48592721		Intergenic	island
cg01956187	-4.44746	0.0457227	0.866491	0.822017	hypomethylated	10	10994854	LINC00710	TSS1500	opensea
cg11290628	-4.44693	0.0494707	0.685931	0.641461	hypomethylated	20	9554459	PAK7	Body	opensea
cg05585475	-4.44634	0.0187756	0.833012	0.788549	hypomethylated	5	140015193		Intergenic	shelf
cg01530605	4.44524	0.0302061	0.102694	0.147147	hypermethylated	3	181414848	SOX2OT	Body	shore
cg03269020	-4.44455	0.0267371	0.883018	0.838572	hypomethylated	13	109444752	MYO16	Body	opensea
cg24363020	-4.44348	0.0420976	0.679516	0.635082	hypomethylated	3	72706849		Intergenic	shelf
cg00226502	-4.44227	0.0445751	0.791214	0.746791	hypomethylated	19	13800110		Intergenic	opensea
cg25034475	-4.44045	0.037954	0.573501	0.529097	hypomethylated	8	41756600		Intergenic	shore
cg11998932	-4.44037	0.015359	0.180093	0.135689	hypomethylated	7	3901843	SDK1	Body	opensea
cg07073072	4.43872	0.00509693	0.675851	0.720239	hypermethylated	21	46424976	NCRNA00162	TSS1500	shelf
cg02888490	-4.4373	0.0366882	0.427437	0.383064	hypomethylated	6	30130458	TRIM15	TSS1500	opensea
cg04225902	4.43545	0.03393	0.753599	0.797954	hypermethylated	5	32585396	SUB1	TSS1500	shore
cg21031742	-4.43471	0.0193223	0.737069	0.692722	hypomethylated	17	35055067		Intergenic	opensea
cg13650687	-4.43425	0.023974	0.748423	0.704081	hypomethylated	10	71655974	COL13A1	Body	opensea
cg00985115	4.43312	0.0460018	0.602905	0.647236	hypermethylated	12	48592818		Intergenic	shore
cg25185516	-4.43193	0.0230734	0.743022	0.698703	hypomethylated	15	101857033	PCSK6	Body	opensea
cg22030847	4.43103	0.0347689	0.355025	0.399335	hypermethylated	10	86027786		Intergenic	opensea
cg00291192	4.42805	0.0251388	0.821339	0.86562	hypermethylated	3	17714327	TBC1D5	5'UTR	opensea
cg06932691	-4.42762	0.04851	0.817901	0.773625	hypomethylated	9	76640813	MIR6130	Body	opensea
cg05763299	-4.42665	0.0238852	0.473274	0.429008	hypomethylated	2	95698426	MAL	Body	opensea
cg01322142	4.42645	0.0440341	0.600954	0.645219	hypermethylated	4	786718	CPLX1	Body	shore
cg03357431	-4.42612	0.0472888	0.875812	0.83155	hypomethylated	4	148802162	ARHGAP10	Body	opensea
cg06955979	-4.42611	0.00833817	0.830591	0.78633	hypomethylated	14	101162556		Intergenic	opensea
cg08821879	4.42579	0.0321283	0.709706	0.753964	hypermethylated	16	79773987	MAFTRR	Body	opensea
cg21078692	4.42499	0.0370657	0.774805	0.819055	hypermethylated	6	31316724		Intergenic	opensea
cg19268446	-4.42443	0.0439304	0.876497	0.832252	hypomethylated	19	44384646	ZNF404	TSS1500	opensea
cg26533306	-4.42377	0.0256328	0.787222	0.742985	hypomethylated	7	19037064		Intergenic	opensea
cg21058842	-4.42336	0.047543	0.635468	0.591234	hypomethylated	21	17223168	USP25	Body	opensea
cg20778783	-4.42329	0.0140544	0.785026	0.740793	hypomethylated	1	197810463		Intergenic	opensea
cg22539632	-4.42278	0.0293464	0.262607	0.21838	hypomethylated	4	104555499	TACR3	Body	opensea
cg12738079	4.4211	0.0274774	0.706392	0.750603	hypermethylated	X	153169469	AVPR2	TSS1500	opensea
cg11514575	-4.41941	0.0296646	0.686104	0.64191	hypomethylated	1	152814938	LCE6A	TSS1500	opensea
cg10828561	-4.41778	0.0363987	0.830524	0.786346	hypomethylated	8	49566696		Intergenic	opensea
cg03811055	-4.41571	0.0251841	0.112337	0.0681802	hypomethylated	X	16888211	RBBP7	1stExon	island
cg14653390	-4.41521	0.0307192	0.827199	0.783047	hypomethylated	1	2930315		Intergenic	shore
cg27005980	-4.41511	0.0105845	0.874821	0.83067	hypomethylated	1	151764503	TDRKH	TSS1500	shore
cg23655635	4.41475	0.0023088	0.836345	0.880492	hypermethylated	8	99265246	NIPAL2	Body	opensea
cg14428733	4.41449	0.0309125	0.512358	0.556503	hypermethylated	6	33049505	HLA-DPB1	Body	shore
cg13853035	-4.41311	0.0406804	0.858472	0.814341	hypomethylated	9	135868094		Intergenic	shelf
cg23715709	-4.41058	0.0420192	0.550474	0.506368	hypomethylated	1	234086989	SLC35F3	Body	opensea
cg26036375	4.40906	0.0184743	0.705858	0.749948	hypermethylated	2	122660039		Intergenic	opensea
cg23253588	-4.40874	0.00941367	0.861958	0.817871	hypomethylated	12	7820104	APOBEC1	5'UTR	opensea
cg13991154	-4.40832	0.0212245	0.328714	0.28463	hypomethylated	3	36964351	TRANK1	Body	opensea
cg17931903	-4.40708	0.0230282	0.357434	0.313364	hypomethylated	X	135354659		Intergenic	opensea
cg10786876	-4.40682	0.0247972	0.80182	0.757752	hypomethylated	20	62121918	EEF1A2	Body	island
cg13588987	-4.40515	0.0213266	0.674073	0.630022	hypomethylated	13	73112437		Intergenic	opensea
cg07969684	-4.40371	0.0496188	0.599353	0.555316	hypomethylated	2	195154914		Intergenic	opensea
cg16967578	4.40243	0.0183105	0.735683	0.779707	hypermethylated	1	218575437	TGFB2	Body	opensea
cg00009304	-4.40217	0.0179666	0.909842	0.86582	hypomethylated	11	4871187	OR51S1	TSS1500	opensea
cg15972984	4.40179	0.0273539	0.565901	0.609919	hypermethylated	2	99756731	C2orf15	TSS1500	shore
cg15624057	-4.39796	0.0156116	0.861745	0.817765	hypomethylated	12	132851159	LOC100130238	TSS1500	shelf
cg21809579	-4.39782	0.0422608	0.877954	0.833975	hypomethylated	2	76673510		Intergenic	opensea
cg25572565	-4.39766	0.0379978	0.684492	0.640516	hypomethylated	7	155142756		Intergenic	island
cg10372630	-4.3975	0.0256654	0.29925	0.255275	hypomethylated	1	23966032	MDS2	Body	opensea
cg11010677	-4.39407	0.0060444	0.890183	0.846242	hypomethylated	10	118349322	PNLIPRP1	TSS1500	opensea
cg05403127	-4.39269	0.0441852	0.913364	0.869438	hypomethylated	10	4425587	LINC00703	TSS1500	opensea
cg04168635	-4.39254	0.00667547	0.767696	0.723771	hypomethylated	19	39127222	EIF3K	Body	opensea
cg17451015	-4.39047	0.0390248	0.763104	0.7192	hypomethylated	6	30123226	TRIM10	Body	opensea
cg19502700	4.3869	0.0226228	0.142191	0.18606	hypermethylated	4	113558183	LARP7	1stExon	island
cg11229328	-4.38571	0.0396815	0.875202	0.831345	hypomethylated	17	43405942		Intergenic	opensea
cg03440485	4.38549	0.0492272	0.204145	0.248	hypermethylated	X	107179415		Intergenic	island
cg12770187	-4.38406	0.0139229	0.850743	0.806902	hypomethylated	16	46512538	ANKRD26P1	Body	opensea
cg17724900	4.38339	0.0346218	0.605526	0.64936	hypermethylated	2	60545388		Intergenic	opensea
cg18118198	-4.38297	0.027259	0.808461	0.764631	hypomethylated	14	25100740	GZMB	Body	opensea
cg04455058	4.38132	0.0477728	0.0627096	0.106523	hypermethylated	9	139085579		Intergenic	island
cg20858443	-4.38119	0.0447966	0.742638	0.698826	hypomethylated	19	42347838	LYPD4	5'UTR	shore
cg15535573	-4.38078	0.0366617	0.499064	0.455256	hypomethylated	8	97377310		Intergenic	opensea
cg09259517	4.38067	0.0310175	0.844561	0.888368	hypermethylated	8	130116116		Intergenic	opensea
cg25071869	4.37956	0.0329942	0.784032	0.827827	hypermethylated	8	21867345		Intergenic	shore
cg13220749	-4.37834	0.0491124	0.876761	0.832978	hypomethylated	21	40576198	BRWD1	Body	opensea
cg22938623	4.37782	0.0390349	0.648682	0.69246	hypermethylated	16	21127930	DNAH3	Body	opensea
cg00120040	-4.37603	0.030331	0.685841	0.642081	hypomethylated	18	47471658	MYO5B	Body	opensea
cg08187002	4.37505	0.0101061	0.792129	0.83588	hypermethylated	17	34271038	LYZL6	TSS1500	opensea
cg19978477	-4.37248	0.0369188	0.710471	0.666746	hypomethylated	2	171226229	MYO3B	Body	opensea
cg02335909	-4.37245	0.0321657	0.637103	0.593379	hypomethylated	10	85743628		Intergenic	opensea
cg13247124	-4.37095	0.0228036	0.633222	0.589512	hypomethylated	16	51214978		Intergenic	opensea
cg27548075	4.37	0.0430648	0.482816	0.526516	hypermethylated	X	51638041	MAGED1	Body	island
cg11957884	-4.36954	0.0047082	0.902887	0.859192	hypomethylated	1	53306243		Intergenic	shelf
cg21029666	4.36886	0.035906	0.834859	0.878548	hypermethylated	14	106968325		Intergenic	opensea
cg22534206	4.36831	0.0322335	0.788484	0.832167	hypermethylated	12	2075506	DCP1B	Body	opensea
cg00627718	-4.3679	0.0412163	0.787244	0.743565	hypomethylated	22	20771929		Intergenic	opensea
cg05605639	4.36765	0.0429341	0.404605	0.448282	hypermethylated	X	149371138		Intergenic	opensea
cg08904069	-4.36631	0.048915	0.479449	0.435786	hypomethylated	4	163052661	FSTL5	5'UTR	opensea
cg16820490	4.36549	0.0445868	0.666033	0.709688	hypermethylated	12	58116609		Intergenic	shelf
cg03758972	4.36478	0.0219989	0.864197	0.907845	hypermethylated	X	101964596		Intergenic	shelf
cg11198284	4.36471	0.00773412	0.910067	0.953714	hypermethylated	1	155898308	KIAA0907	Body	opensea
cg22699462	-4.36464	0.022299	0.608606	0.564959	hypomethylated	2	88510846		Intergenic	opensea
cg10917050	4.3644	0.0216765	0.773398	0.817042	hypermethylated	3	150513464		Intergenic	opensea
cg09928046	-4.3635	0.0438461	0.591053	0.547418	hypomethylated	1	103548461	COL11A1	Body	opensea
cg01171067	-4.36257	0.0171799	0.859708	0.816082	hypomethylated	X	152077467		Intergenic	opensea
cg20324209	-4.36052	0.00587911	0.83896	0.795355	hypomethylated	11	38406938		Intergenic	opensea
cg23648439	-4.36003	0.036623	0.868126	0.824526	hypomethylated	X	57109698		Intergenic	opensea
cg05350850	4.35974	0.00617401	0.790154	0.833752	hypermethylated	1	24383201	MYOM3	3'UTR	opensea
cg15521034	4.35928	0.00942911	0.45417	0.497763	hypermethylated	11	124823390	CCDC15	TSS1500	shore
cg05914906	4.35714	0.0283923	0.846779	0.890351	hypermethylated	11	6952757	ZNF215	5'UTR	opensea
cg05289649	4.35527	0.0421534	0.45474	0.498293	hypermethylated	10	80925798	ZMIZ1	5'UTR	opensea
cg17960170	4.3547	0.035375	0.875948	0.919495	hypermethylated	14	106873354		Intergenic	opensea
cg19726964	-4.3541	0.0169696	0.896015	0.852474	hypomethylated	6	168941718	SMOC2	Body	opensea
cg25839031	-4.35298	0.0325347	0.573268	0.529738	hypomethylated	X	144816749		Intergenic	opensea
cg26475032	-4.3528	0.0416647	0.716548	0.67302	hypomethylated	21	38090558	SIM2	Body	opensea
cg25417572	-4.35242	0.039275	0.748084	0.704559	hypomethylated	19	9150385		Intergenic	opensea
cg19935951	4.35212	0.0167431	0.528792	0.572313	hypermethylated	4	151258915	LRBA	Body	opensea
cg20370864	-4.35201	0.0310775	0.920563	0.877043	hypomethylated	13	113467461	ATP11A	Body	shelf
cg01449089	-4.35155	0.0388915	0.888984	0.845469	hypomethylated	19	29424522		Intergenic	opensea
cg04006374	-4.35086	0.0329248	0.660454	0.616946	hypomethylated	2	55444036	CLHC1	Body	opensea
cg00637988	-4.35084	0.00524441	0.376162	0.332654	hypomethylated	15	90294732	MESP1	TSS200	island
cg19096495	-4.35058	0.0397591	0.86406	0.820555	hypomethylated	11	105168104		Intergenic	opensea
cg07909692	4.34956	0.00582276	0.876177	0.919673	hypermethylated	12	41728680	PDZRN4	Body	opensea
cg17427926	-4.34809	0.0136514	0.480866	0.437385	hypomethylated	17	76227386	LOC283999	TSS200	shore
cg01178486	-4.34761	0.0471142	0.147075	0.103599	hypomethylated	5	68664852	TAF9	Body	shore
cg24975688	-4.34612	0.0204785	0.66269	0.619229	hypomethylated	21	46786707		Intergenic	shore
cg10425316	-4.34472	0.0226705	0.866437	0.82299	hypomethylated	13	21738660	SKA3	Body	opensea
cg15416279	4.34427	0.0465557	0.245582	0.289025	hypermethylated	5	3606795		Intergenic	island
cg27495223	-4.34397	0.042112	0.291449	0.248009	hypomethylated	3	14758289	C3orf20	Body	opensea
cg06252333	-4.34384	0.0216009	0.766268	0.722829	hypomethylated	12	14975032	C12orf60	5'UTR	opensea
cg23427525	-4.34063	0.00563748	0.845123	0.801717	hypomethylated	3	190104590	CLDN16	TSS1500	opensea
cg11906825	4.33989	0.0393311	0.89496	0.938359	hypermethylated	2	155315098		Intergenic	opensea
cg07735461	-4.3383	0.0106186	0.889199	0.845816	hypomethylated	8	95523890	KIAA1429	Body	opensea
cg18639142	4.337	0.011267	0.270246	0.313616	hypermethylated	19	1489759	PCSK4	Body	shore
cg04970710	-4.33694	0.0275448	0.723743	0.680373	hypomethylated	6	29273763	OR14J1	TSS1500	opensea
cg19046175	-4.33623	0.0461678	0.797074	0.753712	hypomethylated	5	167245969	TENM2	Body	opensea
cg11177333	-4.33588	0.0182915	0.748479	0.70512	hypomethylated	3	195857752		Intergenic	opensea
cg24008682	4.33545	0.0240406	0.677566	0.720921	hypermethylated	X	128888362	XPNPEP2	Body	opensea
cg05052243	4.3328	0.0124461	0.602484	0.645812	hypermethylated	X	134975547	SAGE1	TSS1500	opensea
cg15826083	4.33215	0.0315705	0.833937	0.877258	hypermethylated	10	65498505		Intergenic	opensea
cg10902583	4.33204	0.0332156	0.728219	0.77154	hypermethylated	X	24533547	PDK3	Body	opensea
cg04036898	4.33175	0.0355544	0.357511	0.400829	hypermethylated	1	46664598	POMGNT1	Body	opensea
cg17360567	-4.33091	0.0499137	0.570475	0.527166	hypomethylated	1	248343210	OR2M2	TSS200	opensea
cg17290573	4.33041	0.034227	0.864232	0.907536	hypermethylated	14	55753374	FBXO34	5'UTR	opensea
cg20252718	-4.32773	0.0270242	0.851812	0.808534	hypomethylated	14	59813923	DAAM1	Body	opensea
cg02902313	4.32727	0.03801	0.586955	0.630227	hypermethylated	6	32166206	NOTCH4	Body	shore
cg26800915	-4.32599	0.0426128	0.810056	0.766796	hypomethylated	11	5324199	OR51B4	TSS1500	opensea
cg11852643	-4.3254	0.0399017	0.359429	0.316175	hypomethylated	6	35108882	TCP11	5'UTR	island
cg04789475	-4.32444	0.0121127	0.632031	0.588787	hypomethylated	4	186960991		Intergenic	opensea
cg02034887	4.32443	0.0359771	0.430508	0.473753	hypermethylated	3	121612991	SLC15A2	TSS200	opensea
cg10890935	-4.32356	0.0404154	0.609208	0.565973	hypomethylated	17	16411446		Intergenic	opensea
cg04737845	4.32177	0.0385419	0.838434	0.881651	hypermethylated	3	3097738	CNTN4	Body	opensea
cg21075118	4.32168	0.00699273	0.879134	0.922351	hypermethylated	17	47708232	SPOP	5'UTR	opensea
cg09982326	-4.3212	0.0156248	0.871109	0.827897	hypomethylated	11	94568871	AMOTL1	Body	opensea
cg23599004	-4.32104	0.0184267	0.652771	0.609561	hypomethylated	8	12900971		Intergenic	opensea
cg25902202	-4.32071	0.0387553	0.66798	0.624773	hypomethylated	12	111706827	CUX2	Body	opensea
cg03491704	-4.32011	0.0390012	0.905774	0.862573	hypomethylated	16	23763023		Intergenic	shelf
cg22063150	4.31963	0.0484808	0.626386	0.669582	hypermethylated	X	135728914	CD40LG	TSS1500	opensea
cg01549213	-4.31793	0.0342835	0.826152	0.782972	hypomethylated	12	72331588	TPH2	TSS1500	opensea
cg07274340	-4.31786	0.0350928	0.759345	0.716167	hypomethylated	1	26124005		Intergenic	opensea
cg11370814	-4.31707	0.0448277	0.69601	0.652839	hypomethylated	2	242927418		Intergenic	shore
cg10475928	4.31533	0.0298785	0.450947	0.4941	hypermethylated	10	118901190		Intergenic	shore
cg19203173	-4.31411	0.0180481	0.908076	0.864935	hypomethylated	16	22948585		Intergenic	opensea
cg10006828	-4.31321	0.0405532	0.807825	0.764693	hypomethylated	3	101220713	SENP7	5'UTR	opensea
cg20398378	-4.31128	0.0340005	0.510659	0.467546	hypomethylated	2	190414043		Intergenic	opensea
cg16317440	-4.31076	0.0341906	0.845636	0.802528	hypomethylated	5	82979404	HAPLN1	5'UTR	opensea
cg03715731	-4.30918	0.0397824	0.725458	0.682366	hypomethylated	16	80266039	LOC102724084	Body	opensea
cg00033165	-4.30827	0.0432933	0.760491	0.717409	hypomethylated	4	169952114		Intergenic	opensea
cg17793819	4.30825	0.0450889	0.120082	0.163165	hypermethylated	8	123793727	ZHX2	TSS200	island
cg06595696	-4.30769	0.0485163	0.855177	0.8121	hypomethylated	11	22285019	ANO5	Body	opensea
cg08006956	-4.306	0.0297975	0.540214	0.497154	hypomethylated	19	18418056	LSM4	3'UTR	shelf
cg07378239	-4.30575	0.0379296	0.729289	0.686232	hypomethylated	10	122701219	MIR5694	Body	opensea
cg06885583	-4.30538	0.0288474	0.730738	0.687684	hypomethylated	11	10715445	MRVI1	TSS1500	opensea
cg23453857	-4.30495	0.0305169	0.631149	0.5881	hypomethylated	X	39762766		Intergenic	opensea
cg06171889	4.3044	0.00647546	0.308504	0.351548	hypermethylated	2	219722808		Intergenic	shore
cg23893009	-4.30401	0.0334601	0.829209	0.786169	hypomethylated	3	189280678		Intergenic	opensea
cg16948320	4.3038	0.0310852	0.136508	0.179546	hypermethylated	3	192958383	HRASLS	TSS1500	shore
cg04114034	-4.30305	0.0200805	0.726032	0.683001	hypomethylated	20	18084252		Intergenic	opensea
cg17968718	4.30116	0.0339234	0.860122	0.903133	hypermethylated	X	11161466	ARHGAP6	Body	shelf
cg07192718	-4.30114	0.031165	0.588089	0.545078	hypomethylated	1	55445837	TMEM61	TSS1500	shore
cg01294526	-4.30086	0.0474644	0.824911	0.781902	hypomethylated	5	142816417	NR3C1	TSS1500	opensea
cg04552920	-4.29899	0.025797	0.515255	0.472265	hypomethylated	2	220768258		Intergenic	opensea
cg06338499	4.29885	0.0261179	0.40449	0.447479	hypermethylated	18	34854300	BRUNOL4	Body	island
cg17923034	-4.29677	0.0483903	0.8535	0.810532	hypomethylated	2	186412612		Intergenic	opensea
cg13407169	-4.2967	0.00665194	0.672199	0.629232	hypomethylated	2	74731413	LOC151534	Body	shore
cg21912308	4.29637	0.0329248	0.411439	0.454403	hypermethylated	X	48929987	PRAF2	Body	island
cg01774310	4.2937	0.0183105	0.0677021	0.110639	hypermethylated	12	7261841	C1RL	TSS200	opensea
cg16207184	-4.29224	0.0416391	0.71228	0.669358	hypomethylated	6	116796960		Intergenic	opensea
cg03035759	-4.29163	0.0261024	0.83448	0.791564	hypomethylated	22	19280037	CLTCL1	TSS1500	shore
cg16228375	4.29149	0.0290648	0.824608	0.867523	hypermethylated	3	15641664	BTD	TSS1500	shore
cg24312042	-4.29121	0.0358187	0.830226	0.787314	hypomethylated	1	22672625		Intergenic	shelf
cg25697726	-4.28973	0.0329248	0.301901	0.259004	hypomethylated	X	56589918	UBQLN2	TSS200	shore
cg14508572	4.28938	0.0260981	0.731098	0.773992	hypermethylated	11	119778410		Intergenic	opensea
cg19181479	4.28787	0.0388366	0.785679	0.828558	hypermethylated	10	48373736	ZNF488	3'UTR	shelf
cg14954437	-4.28747	0.0323116	0.196619	0.153745	hypomethylated	18	53253909	TCF4	5'UTR	shelf
cg14874022	-4.28644	0.0441961	0.719191	0.676326	hypomethylated	2	166618867	GALNT3	Body	opensea
cg21663664	4.28627	0.0372377	0.595421	0.638283	hypermethylated	8	6334812	MCPH1	Body	opensea
cg08245995	-4.28538	0.0131221	0.833362	0.790508	hypomethylated	15	101903466	PCSK6	Body	opensea
cg17408994	4.28525	0.0398572	0.870321	0.913173	hypermethylated	2	236992199	AGAP1	Body	opensea
cg27225680	4.28501	0.0098818	0.110319	0.153169	hypermethylated	17	73760817	GALK1	Body	island
cg07501283	-4.28428	0.00363858	0.820386	0.777544	hypomethylated	7	157621582	PTPRN2	Body	shelf
cg04773180	-4.28344	0.00392009	0.786298	0.743464	hypomethylated	14	97586831		Intergenic	opensea
cg08523181	-4.28091	0.0415604	0.837958	0.795149	hypomethylated	20	46438681		Intergenic	opensea
cg24146047	4.28053	0.0376717	0.419218	0.462023	hypermethylated	13	29066905	FLT1	Body	shore
cg13132073	-4.28001	0.0158419	0.923432	0.880632	hypomethylated	3	188955426	TPRG1	Body	opensea
cg22979531	4.27937	0.0184743	0.366387	0.40918	hypermethylated	17	22017237		Intergenic	shore
cg07684528	-4.27691	0.0497809	0.861072	0.818302	hypomethylated	1	151554358	TUFT1	3'UTR	opensea
cg01275359	4.27686	0.0279318	0.0552301	0.0979987	hypermethylated	6	11232847	NEDD9	1stExon	opensea
cg24494277	4.27651	0.0473665	0.713019	0.755784	hypermethylated	X	47985510	SPACA5	TSS1500	opensea
cg21453690	-4.2731	0.0329942	0.88988	0.847149	hypomethylated	10	10757150		Intergenic	opensea
cg05021938	-4.2719	0.0325347	0.737851	0.695132	hypomethylated	7	57443020		Intergenic	opensea
cg10733297	4.27187	0.0443519	0.458195	0.500913	hypermethylated	12	56323331		Intergenic	shore
cg16574273	-4.27079	0.0341448	0.772537	0.729829	hypomethylated	6	118998512	CEP85L	5'UTR	opensea
cg12223009	-4.2698	0.0326366	0.884833	0.842135	hypomethylated	17	68434585		Intergenic	opensea
cg17125331	-4.2698	0.0140533	0.819041	0.776343	hypomethylated	16	13861325		Intergenic	opensea
cg12637448	-4.26819	0.0379742	0.551208	0.508526	hypomethylated	4	1496981		Intergenic	shelf
cg12687350	-4.26499	0.0238415	0.802357	0.759707	hypomethylated	3	6937063	GRM7-AS2	TSS1500	opensea
cg04076337	-4.26452	0.0216299	0.883295	0.84065	hypomethylated	3	81557839	GBE1	Body	opensea
cg12600228	-4.2631	0.0218528	0.69454	0.651909	hypomethylated	19	22688429		Intergenic	opensea
cg12439555	-4.26188	0.0481882	0.639571	0.596952	hypomethylated	1	18503209	IGSF21	Body	opensea
cg08796706	4.25991	0.0484788	0.590883	0.633482	hypermethylated	6	33049360	HLA-DPB1	Body	shore
cg15595627	-4.2595	0.0121738	0.910902	0.868307	hypomethylated	8	108401517	ANGPT1	Body	opensea
cg19751545	4.2591	0.0485029	0.134433	0.177024	hypermethylated	1	153651006	NPR1	TSS200	island
cg04064241	4.25877	0.00753803	0.897533	0.94012	hypermethylated	4	121966889	C4orf31	Body	opensea
cg09323400	4.25825	0.0490314	0.726989	0.769571	hypermethylated	12	113535362	DTX1	3'UTR	shelf
cg24609444	4.25591	0.0180342	0.743761	0.78632	hypermethylated	20	55258743		Intergenic	opensea
cg14222861	-4.25422	0.0276512	0.92013	0.877588	hypomethylated	8	99265098	NIPAL2	Body	opensea
cg19422253	-4.25278	0.0439192	0.697838	0.65531	hypomethylated	3	149212391	TM4SF4	Body	opensea
cg07766402	-4.25263	0.0419546	0.556501	0.513975	hypomethylated	17	2143584	SMG6	5'UTR	opensea
cg02053896	4.25035	0.0118184	0.130937	0.17344	hypermethylated	X	70151117	SLC7A3	TSS200	shore
cg11824121	-4.25005	0.0270923	0.71641	0.67391	hypomethylated	1	17885510	ARHGEF10L	5'UTR	opensea
cg04031645	4.2493	0.0202631	0.216544	0.259037	hypermethylated	X	53713676	HUWE1	TSS200	island
cg14271862	-4.24845	0.034305	0.671701	0.629217	hypomethylated	11	2222076		Intergenic	opensea
cg17996092	4.24838	0.0274774	0.770436	0.812919	hypermethylated	6	138821007	NHSL1	TSS1500	opensea
cg21186405	4.24797	0.0409034	0.857478	0.899958	hypermethylated	2	103335661	MFSD9	Body	opensea
cg10030699	4.24295	0.0386308	0.906541	0.948971	hypermethylated	6	5338726	FARS2	5'UTR	opensea
cg09033577	4.24182	0.0277205	0.87209	0.914508	hypermethylated	2	88485744	THNSL2	3'UTR	opensea
cg17577862	-4.24138	0.0405337	0.134552	0.0921385	hypomethylated	21	44782331	TCONS_00029157	TSS200	island
cg07010207	4.24099	0.0139229	0.881915	0.924325	hypermethylated	14	21238111	FAM12B	5'UTR	opensea
cg26434090	4.23896	0.0499025	0.626316	0.668706	hypermethylated	11	117665395	DSCAML1	Body	shore
cg13786938	-4.23785	0.0413791	0.681346	0.638968	hypomethylated	5	156594465	FAM71B	TSS1500	opensea
cg16021958	-4.23717	0.0442416	0.615874	0.573503	hypomethylated	17	58228954	CA4	Body	shore
cg14079660	-4.23682	0.00392009	0.841827	0.799459	hypomethylated	11	35486416	PAMR1	Body	opensea
cg04786038	4.23682	0.0442471	0.558113	0.600481	hypermethylated	18	2147655		Intergenic	opensea
cg07141207	4.23638	0.0375446	0.861377	0.903741	hypermethylated	1	12313539	VPS13D	Body	opensea
cg06188663	-4.2358	0.0491853	0.699673	0.657315	hypomethylated	9	117669965	TNFSF8	Body	opensea
cg26292841	-4.23526	0.0458365	0.618727	0.576374	hypomethylated	19	13510763	CACNA1A	Body	opensea
cg05980785	4.23519	0.0421924	0.449922	0.492274	hypermethylated	2	197583891	CCDC150	Body	opensea
cg22528076	-4.23419	0.0184743	0.913022	0.87068	hypomethylated	8	57068277		Intergenic	shore
cg05395852	4.23353	0.0251841	0.830964	0.873299	hypermethylated	7	128750384		Intergenic	opensea
cg13229579	-4.23337	0.0474726	0.881165	0.838832	hypomethylated	2	79864883	CTNNA2	5'UTR	opensea
cg18384274	-4.23336	0.0168816	0.703074	0.660741	hypomethylated	10	1989915		Intergenic	opensea
cg02962051	-4.2328	0.0343156	0.842725	0.800397	hypomethylated	4	43135686		Intergenic	opensea
cg13003996	4.23247	0.0271333	0.108098	0.150423	hypermethylated	12	7013799	LRRC23	TSS200	opensea
cg09874802	-4.23078	0.0407079	0.855622	0.813314	hypomethylated	15	62467722		Intergenic	opensea
cg26559437	4.2292	0.0324781	0.684152	0.726444	hypermethylated	16	2032854	GFER	TSS1500	shore
cg05757376	-4.22902	0.0238088	0.886226	0.843936	hypomethylated	13	36516069	MIR548F5	TSS1500	opensea
cg04505284	4.2274	0.0115279	0.668162	0.710436	hypermethylated	10	125545940	CPXM2	Body	opensea
cg03395990	4.22605	0.0173775	0.192007	0.234268	hypermethylated	3	115412263	GAP43	Body	opensea
cg21885838	4.22507	0.0206602	0.624388	0.666638	hypermethylated	1	42922927	PPCS	5'UTR	shore
cg17569438	-4.22396	0.0481519	0.692606	0.650367	hypomethylated	6	29768230		Intergenic	island
cg26422698	-4.22346	0.0183365	0.915679	0.873444	hypomethylated	12	93490999	LOC643339	Body	opensea
cg01410923	-4.22096	0.0359996	0.536423	0.494214	hypomethylated	2	192198841	MYO1B	Body	opensea
cg18304342	-4.21876	0.0198916	0.698673	0.656485	hypomethylated	20	6362368		Intergenic	opensea
cg21940313	-4.21754	0.0438619	0.446411	0.404236	hypomethylated	17	41620911	ETV4	Body	shore
cg15664759	-4.21727	0.0139044	0.745592	0.703419	hypomethylated	11	29373042		Intergenic	opensea
cg18563642	4.21549	0.02811	0.197053	0.239208	hypermethylated	3	55022648	CACNA2D3	Body	opensea
cg07337288	-4.21382	0.0152742	0.851209	0.809071	hypomethylated	6	41987738	CCND3	5'UTR	opensea
cg12523916	4.21348	0.0268425	0.829518	0.871653	hypermethylated	3	180708939	DNAJC19	TSS1500	shore
cg11059049	-4.21306	0.012289	0.873099	0.830969	hypomethylated	4	132348081		Intergenic	opensea
cg06599148	4.21246	0.0335471	0.238201	0.280325	hypermethylated	1	7238042	CAMTA1	Body	opensea
cg19695151	-4.21109	0.0130043	0.796378	0.754268	hypomethylated	11	35309274	SLC1A2	Body	opensea
cg02792828	-4.21106	0.0404154	0.805103	0.762993	hypomethylated	20	39211666		Intergenic	opensea
cg20962297	4.20943	0.0243683	0.0768964	0.118991	hypermethylated	19	14800979	ZNF333	5'UTR	island
cg04390734	-4.20864	0.0173099	0.470544	0.428458	hypomethylated	11	120039366		Intergenic	shore
cg06684888	-4.20604	0.0276199	0.619307	0.577247	hypomethylated	18	51759874		Intergenic	opensea
cg18689998	-4.20529	0.0263614	0.184241	0.142188	hypomethylated	5	55164885	IL31RA	5'UTR	opensea
cg27637738	-4.20445	0.0497677	0.769687	0.727643	hypomethylated	7	55148644	EGFR	Body	opensea
cg00307818	-4.20418	0.011851	0.852369	0.810327	hypomethylated	1	55463592	BSND	TSS1500	shore
cg12867876	-4.20376	0.0364547	0.749027	0.706989	hypomethylated	19	40842021	C19orf47	ExonBnd	opensea
cg15613534	4.20172	0.0498834	0.746091	0.788109	hypermethylated	13	28623581	FLT3	Body	opensea
cg00622618	-4.20169	0.0472682	0.390003	0.347987	hypomethylated	6	38288376	BTBD9	Body	opensea
cg05050864	-4.20001	0.0368496	0.575433	0.533433	hypomethylated	X	136118853		Intergenic	shelf
cg14195538	-4.19935	0.0469643	0.879024	0.83703	hypomethylated	14	61274002	MNAT1	Body	opensea
cg27426983	-4.19799	0.0362458	0.708029	0.666049	hypomethylated	3	128183193	DNAJB8	5'UTR	opensea
cg19298573	-4.19741	0.0302744	0.510049	0.468075	hypomethylated	11	131338811	NTM	Body	opensea
cg10329505	4.19695	0.0230895	0.592674	0.634644	hypermethylated	15	27262382	GABRG3	Body	opensea
cg10036091	4.19589	0.0412887	0.90133	0.943289	hypermethylated	14	101490063	MIR299	TSS200	opensea
cg06130965	-4.1932	0.0287434	0.766734	0.724801	hypomethylated	12	84517786		Intergenic	opensea
cg14368852	-4.19241	0.00974567	0.609298	0.567374	hypomethylated	X	152130179	ZNF185	Body	shelf
cg09002886	-4.19235	0.0405532	0.657635	0.615711	hypomethylated	16	9559327		Intergenic	opensea
cg11201571	-4.19215	0.0135503	0.106458	0.0645361	hypomethylated	14	105283180		Intergenic	shore
cg12484332	4.19142	0.0256871	0.875424	0.917338	hypermethylated	5	1443819	SLC6A3	5'UTR	shore
cg06603680	-4.19118	0.0395872	0.7007	0.658788	hypomethylated	9	108033204	SLC44A1	Body	opensea
cg00692974	4.19114	0.0217488	0.906916	0.948827	hypermethylated	12	6726660		Intergenic	shelf
cg14925256	4.1904	0.0430251	0.700809	0.742713	hypermethylated	X	103267695	H2BFWT	Body	shore
cg10837016	-4.19031	0.0256009	0.914303	0.8724	hypomethylated	7	22224657	RAPGEF5	Body	opensea
cg07896832	4.18971	0.0157074	0.766084	0.807981	hypermethylated	8	67975874	CSPP1	TSS1500	shore
cg16331565	4.18965	0.0446529	0.438779	0.480676	hypermethylated	8	142441588	PTP4A3	3'UTR	shore
cg15591880	4.18961	0.0309159	0.814666	0.856562	hypermethylated	17	76643284		Intergenic	opensea
cg18260218	4.18852	0.015432	0.872483	0.914368	hypermethylated	17	47266493		Intergenic	shelf
cg13265574	4.18845	0.0302204	0.884759	0.926644	hypermethylated	10	93804976		Intergenic	shore
cg15187939	4.18804	0.0399383	0.1682	0.21008	hypermethylated	X	70474739	ZMYM3	TSS1500	shore
cg15697225	4.18801	0.0145284	0.250024	0.291904	hypermethylated	12	133186923		Intergenic	island
cg22117381	-4.18711	0.0337198	0.71168	0.669809	hypomethylated	3	65840792	MAGI1	Body	opensea
cg07633256	-4.18627	0.0458383	0.442791	0.400929	hypomethylated	5	167395310	TENM2	Body	opensea
cg26186956	4.18625	0.0255665	0.019634	0.0614965	hypermethylated	18	47018909	RPL17-C18orf32	5'UTR	island
cg24584237	-4.18609	0.00755416	0.642103	0.600242	hypomethylated	11	396081	PKP3	Body	shore
cg01532582	-4.18328	0.0219989	0.658354	0.616521	hypomethylated	5	173854274	LINC01411	Body	opensea
cg08906194	4.18099	0.0413109	0.266943	0.308753	hypermethylated	9	34577972	CNTFR	5'UTR	island
cg04191678	-4.17984	0.0139044	0.816237	0.774438	hypomethylated	1	171153458	FMO2	TSS1500	opensea
cg20722129	4.17902	0.0216756	0.191022	0.232812	hypermethylated	2	231901967	C2orf72	TSS1500	shore
cg05778535	-4.17521	0.029267	0.606302	0.56455	hypomethylated	2	100495871	AFF3	Body	opensea
cg14482153	-4.17389	0.0208801	0.788134	0.746395	hypomethylated	6	16318871	ATXN1	Body	opensea
cg00491316	4.1726	0.0144334	0.882199	0.923925	hypermethylated	20	48875011		Intergenic	opensea
cg04352006	-4.17133	0.00846114	0.736593	0.694879	hypomethylated	20	36318184		Intergenic	shelf
cg12149189	-4.17032	0.0309326	0.648885	0.607182	hypomethylated	2	119870911		Intergenic	opensea
cg01418322	-4.16938	0.0361786	0.639803	0.598109	hypomethylated	16	86785532		Intergenic	opensea
cg18789758	4.16903	0.0243671	0.881548	0.923238	hypermethylated	1	213030449	LQK1	Body	shore
cg03577667	4.16813	0.0396432	0.783298	0.824979	hypermethylated	2	37227708	HEATR5B	ExonBnd	opensea
cg10037682	-4.16764	0.0456048	0.80134	0.759663	hypomethylated	4	179554292		Intergenic	opensea
cg01932956	4.16666	0.00906234	0.165192	0.206858	hypermethylated	16	22959525		Intergenic	island
cg07609715	-4.16573	0.0274314	0.845542	0.803885	hypomethylated	3	46154021		Intergenic	opensea
cg21453378	4.16558	0.0258228	0.797306	0.838962	hypermethylated	19	36024253	GAPDHS	TSS200	island
cg14295786	4.16276	0.0184743	0.847188	0.888816	hypermethylated	15	68635489	ITGA11	Body	opensea
cg09347229	4.16266	0.0331466	0.624331	0.665958	hypermethylated	9	134043270	NUP214	Body	opensea
cg02956274	4.16238	0.026545	0.744205	0.785829	hypermethylated	12	51236582	TMPRSS12	TSS200	shore
cg13609690	4.16185	0.0382961	0.250107	0.291726	hypermethylated	1	109969933	PSMA5	TSS1500	shore
cg26930408	4.16064	0.0404703	0.797262	0.838869	hypermethylated	10	50340100	FAM170B	Body	island
cg10378267	-4.16009	0.0103282	0.806601	0.765	hypomethylated	5	175848539		Intergenic	opensea
cg25371036	-4.15955	0.0230734	0.64683	0.605234	hypomethylated	11	94500749	AMOTL1	TSS1500	shore
cg02690491	4.1586	0.0418186	0.218632	0.260218	hypermethylated	19	12075772	ZNF763	TSS200	shore
cg25167447	-4.15839	0.0108163	0.264159	0.222575	hypomethylated	1	201617042	NAV1	TSS1500	island
cg20597747	-4.158	0.0218528	0.878929	0.837349	hypomethylated	14	94890187		Intergenic	opensea
cg05084525	-4.15791	0.0464443	0.657706	0.616127	hypomethylated	8	130389960		Intergenic	opensea
cg19902229	-4.15788	0.0424743	0.788487	0.746908	hypomethylated	2	218905226	RUFY4	Body	opensea
cg26414235	-4.15776	0.0361786	0.547092	0.505514	hypomethylated	15	34877407		Intergenic	shore
cg02514895	-4.15768	0.0312727	0.835792	0.794215	hypomethylated	10	88425825	OPN4	3'UTR	opensea
cg01003197	4.15742	0.0219402	0.450494	0.492069	hypermethylated	X	67653925	OPHN1	TSS1500	shore
cg16870526	4.15625	0.0399659	0.483421	0.524984	hypermethylated	X	34826841		Intergenic	opensea
cg11973302	-4.15591	0.0227109	0.652269	0.61071	hypomethylated	19	29036905	LOC100420587	Body	opensea
cg23772463	4.15422	0.0456048	0.637656	0.679198	hypermethylated	6	134700557		Intergenic	opensea
cg00757660	4.15352	0.00392009	0.748102	0.789637	hypermethylated	17	60248037		Intergenic	opensea
cg08744069	-4.15339	0.0352617	0.643893	0.60236	hypomethylated	1	113642743	LRIG2	Body	opensea
cg16245303	4.15333	0.0361312	0.421029	0.462562	hypermethylated	4	173069001	GALNTL6	Body	opensea
cg15625576	-4.15183	0.0462336	0.626033	0.584515	hypomethylated	X	47455184	SYN1	Body	opensea
cg04751558	4.1467	0.0183791	0.0534036	0.0948706	hypermethylated	10	131927401		Intergenic	island
cg10932140	-4.14619	0.0198392	0.814121	0.772659	hypomethylated	4	1244301	CTBP1	TSS1500	shore
cg07061541	4.1456	0.0368779	0.892528	0.933984	hypermethylated	14	104396148	TDRD9	Body	shore
cg22327746	4.14539	0.0344137	0.79935	0.840804	hypermethylated	1	81105672	LOC101927412	TSS1500	opensea
cg12466882	-4.14411	0.0453088	0.521098	0.479657	hypomethylated	22	30893900	SEC14L4	Body	opensea
cg11554868	4.14317	0.0173099	0.304791	0.346223	hypermethylated	X	54834055	MAGED2	TSS1500	shore
cg00080489	-4.14144	0.035615	0.921391	0.879977	hypomethylated	11	89895657	NAALAD2	Body	opensea
cg04705051	-4.14101	0.012702	0.780746	0.739336	hypomethylated	7	76293802		Intergenic	opensea
cg14887482	-4.14028	0.0237155	0.870662	0.829259	hypomethylated	3	186383213	HRG	TSS1500	opensea
cg20698243	-4.14004	0.0382441	0.772103	0.730702	hypomethylated	19	55461004		Intergenic	opensea
cg18233746	4.13999	0.0107522	0.17356	0.21496	hypermethylated	12	16500403	MGST1	TSS1500	opensea
cg03711879	4.13729	0.039126	0.2451	0.286473	hypermethylated	16	48754326		Intergenic	opensea
cg11954572	-4.13719	0.0236338	0.52777	0.486398	hypomethylated	6	169111857		Intergenic	opensea
cg16620860	4.13693	0.0193609	0.831844	0.873213	hypermethylated	9	130373632	STXBP1	TSS1500	shore
cg11374486	-4.13693	0.0481882	0.91049	0.869121	hypomethylated	6	30018543	ZNRD1-AS1	Body	opensea
cg24528350	-4.13686	0.00447407	0.88579	0.844421	hypomethylated	1	77384892	ST6GALNAC5	Body	opensea
cg21066748	4.13404	0.0465066	0.607303	0.648643	hypermethylated	19	46005805		Intergenic	shelf
cg04961282	4.13396	0.0212245	0.854479	0.895818	hypermethylated	2	223543062	MOGAT1	Body	opensea
cg09976662	-4.1339	0.047638	0.883892	0.842553	hypomethylated	8	41416950	LOC102723729	Body	opensea
cg04925574	4.13387	0.00576525	0.848491	0.88983	hypermethylated	5	38639983	LIFR-AS1	Body	opensea
cg14806614	-4.13319	0.0388667	0.697706	0.656374	hypomethylated	18	3008771	LPIN2	5'UTR	shelf
cg23892766	4.1325	0.0474008	0.820785	0.86211	hypermethylated	10	27639136		Intergenic	opensea
cg12330200	-4.13186	0.0411311	0.933635	0.892317	hypomethylated	5	98241330	CHD1	Body	opensea
cg12183150	4.1317	0.0474644	0.798984	0.840301	hypermethylated	2	235363392		Intergenic	opensea
cg25043986	-4.13127	0.0334337	0.866164	0.824851	hypomethylated	10	120024631		Intergenic	opensea
cg08577641	-4.12959	0.00636538	0.927053	0.885757	hypomethylated	6	73307770		Intergenic	opensea
cg16892611	4.12891	0.0266841	0.692615	0.733904	hypermethylated	10	135061486	MIR202	TSS1500	opensea
cg04331604	-4.12539	0.0234301	0.940014	0.898761	hypomethylated	13	68955876		Intergenic	opensea
cg10091458	-4.1249	0.0238415	0.88298	0.841731	hypomethylated	9	116858634	KIF12	Body	shore
cg24429333	4.12419	0.0387747	0.788999	0.830241	hypermethylated	7	57429382		Intergenic	opensea
cg23544765	-4.12225	0.0371088	0.525122	0.483899	hypomethylated	19	8212720	FBN3	TSS1500	shore
cg12525249	-4.12021	0.0244789	0.601174	0.559972	hypomethylated	12	26663179	ITPR2	Body	opensea
cg24950918	4.11808	0.0269232	0.790405	0.831586	hypermethylated	1	108113977	VAV3	3'UTR	opensea
cg18327783	-4.11795	0.0437552	0.702372	0.661192	hypomethylated	6	148454505		Intergenic	opensea
cg06891538	-4.11732	0.0341448	0.830341	0.789168	hypomethylated	10	1205229	NCRNA00200	TSS1500	shore
cg26470314	4.11525	0.024354	0.408779	0.449932	hypermethylated	16	2039411	SYNGR3	TSS1500	shore
cg01084827	4.11492	0.0451745	0.212425	0.253574	hypermethylated	X	55515720	USP51	TSS200	shore
cg02520942	-4.11492	0.0224112	0.896076	0.854926	hypomethylated	X	128782756	APLN	Body	opensea
cg13861758	4.11408	0.0420579	0.862804	0.903945	hypermethylated	9	138148099		Intergenic	shelf
cg15427166	-4.11363	0.0361312	0.834707	0.793571	hypomethylated	2	134084354	MIR7853	Body	opensea
cg08297752	4.11363	0.0321657	0.850561	0.891698	hypermethylated	11	11207957		Intergenic	opensea
cg01109289	-4.11237	0.0214484	0.863654	0.82253	hypomethylated	2	100206998	AFF3	Body	shelf
cg12703549	-4.11032	0.0236215	0.68928	0.648177	hypomethylated	2	85821807	RNF181	TSS1500	shore
cg14848461	-4.11009	0.0369571	0.848357	0.807256	hypomethylated	3	74060982		Intergenic	opensea
cg12243582	4.10556	0.0213801	0.589662	0.630717	hypermethylated	7	64254469	ZNF138	TSS1500	shore
cg15623992	-4.10494	0.0499411	0.647823	0.606773	hypomethylated	1	154329101		Intergenic	opensea
cg12210725	4.10407	0.0330006	0.852407	0.893448	hypermethylated	3	113543986		Intergenic	opensea
cg19182354	4.10354	0.0430648	0.838547	0.879582	hypermethylated	2	17942561	GEN1	Body	opensea
cg16089280	-4.10328	0.0264966	0.714597	0.673565	hypomethylated	2	1940216	MYT1L	Body	shore
cg00302081	-4.10251	0.0463945	0.128243	0.087218	hypomethylated	9	115875112	C9orf109	TSS200	shore
cg04690319	-4.10201	0.0216807	0.885596	0.844576	hypomethylated	11	113604277	ZW10	3'UTR	opensea
cg00097968	-4.10171	0.0474644	0.695737	0.65472	hypomethylated	1	152126975	RPTN	3'UTR	opensea
cg14073706	4.10126	0.0481032	0.861382	0.902395	hypermethylated	1	109629948		Intergenic	shelf
cg12636421	4.10116	0.0320447	0.644512	0.685523	hypermethylated	7	79998795		Intergenic	opensea
cg02308793	-4.1006	0.032102	0.581831	0.540825	hypomethylated	22	49407243		Intergenic	opensea
cg14480088	-4.1002	0.0185921	0.764701	0.723699	hypomethylated	X	55748460	RRAGB	Body	opensea
cg26782748	-4.10011	0.0355696	0.756394	0.715393	hypomethylated	20	52738859		Intergenic	opensea
cg27348779	-4.09976	0.0201002	0.816177	0.775179	hypomethylated	5	92641165		Intergenic	opensea
cg22932804	4.09919	0.0381442	0.751276	0.792268	hypermethylated	1	50513451	ELAVL4	TSS1500	shore
cg12298832	4.0991	0.0440925	0.885436	0.926427	hypermethylated	3	11701933	VGLL4	Body	opensea
cg04206742	4.09843	0.0361538	0.337098	0.378082	hypermethylated	13	95248882	TGDS	TSS1500	shore
cg09792000	4.09808	0.0229589	0.298261	0.339242	hypermethylated	12	47225979		Intergenic	shore
cg03053370	-4.09744	0.0358161	0.913051	0.872077	hypomethylated	6	121543553	TBC1D32	Body	opensea
cg06943549	-4.09743	0.0264447	0.809943	0.768969	hypomethylated	14	71664777		Intergenic	opensea
cg12688240	-4.09695	0.0348104	0.220829	0.179859	hypomethylated	12	7940852	NANOG	TSS1500	opensea
cg01410279	-4.09623	0.0475112	0.855574	0.814611	hypomethylated	1	171621941	MYOC	TSS200	opensea
cg00046156	4.09521	0.0252619	0.651701	0.692653	hypermethylated	5	2109785		Intergenic	shelf
cg05352972	-4.09497	0.0478957	0.902233	0.861284	hypomethylated	15	39166804		Intergenic	opensea
cg12097042	4.09306	0.0406804	0.614525	0.655456	hypermethylated	2	153618806		Intergenic	opensea
cg08247321	4.09141	0.0305724	0.618243	0.659157	hypermethylated	13	33479697	LINC00423	Body	opensea
cg05546828	4.09086	0.0163724	0.867124	0.908033	hypermethylated	5	41051676	MROH2B	Body	opensea
cg04129754	-4.08906	0.0421305	0.703835	0.662944	hypomethylated	19	28660027		Intergenic	opensea
cg27610672	-4.0884	0.0131221	0.741411	0.700526	hypomethylated	11	35398996	SLC1A2	Body	opensea
cg02401415	-4.08717	0.0469794	0.944418	0.903547	hypomethylated	14	22968476		Intergenic	opensea
[truncated: 9,122 more rows]

## Sheet: supplementary_table3
SUPPLEMENTARY TABLE 3. Differentialy methylated regions (DMRs) between patients with obesity without diabetes (OND) and patients with obesity and diabetes (OD)
DMR	Chromosome	DMR start	DMR end	DMR width	DMR number of CpGs	DMR p-value area	Overlapping Gene	Methylation status in OD	Genomic location	CpG island context
1	20	36148604	36149194	590	27	0.00167243	BLCAP	hypermethylated	5'UTR	island
2	1	108735312	108735893	581	8	0.000680419	SLC25A24	hypomethylated	TSS	island
3	1	205818484	205819609	1125	13	0.000368825	PM20D1	hypomethylated	TSS	shore/island
4	2	113992694	113993313	619	8	0.000896627	PAX8	hypermethylated	Body	shore/island
5	2	30669385	30670025	640	10	0.000705855	LCLAT1	hypermethylated	TSS	shore/island
6	15	99789622	99790022	400	8	0.000960218	TTC23	hypermethylated	TSS200/1stExon	shore
7	4	1107706	1107983	277	3	0.0210676	RNF212	hypomethylated	TSS	island
8	6	29648161	29649084	923	21	0.000311594	ZFP57	hypomethylated	TSS	open_sea
9	5	135415693	135416613	920	14	0.000712214	MIR886/Intergenic	hypomethylated	TSS/Body/Intergenic	shore/island
10	3	129693124	129694665	1541	15	0.00106196	TRH	hypomethylated	5'UTR/TSS200	shore/island
11	2	239140024	239140369	345	8	0.00286793	LOC151174	hypermethylated	TSS	island
12	17	259713	260589	876	13	0.00180597	C17orf97/CHRNE	hypomethylated	TSS/1stExon	island
13	6	31148332	31148666	334	14	0.00151982	PSORS13	hypomethylated	TSS	open_sea
14	6	31164743	31165329	586	11	0.00248003	HCG27	hypomethylated	TSS1500	shore
15	6	30039142	30039801	659	14	0.00164064	RNF29	hypermethylated	Body	island
16	6	29942505	29944505	2000	19	0.00123366	HCG9	hypermethylated	Body	shore/island
17	6	48036212	48036676	464	11	0.0026708	C6orf138	hypomethylated	1stExon/TSS200	shore/island
18	6	101846603	101847541	938	18	0.00183777	GRIK2	hypomethylated	TSS/Body	shore/island
19	6	29894005	29894341	336	5	0.0161393	HCG4P6	hypermethylated	TSS1500	island
20	5	178986131	178986906	775	13	0.00235921	RUFY1	hypomethylated	TSS	shore/island
21	11	92702373	92703536	1163	13	0.00281706	MTNR1B	hypomethylated	TSS	shore
22	8	49647579	49648168	589	8	0.00648624	EFCAB1	hypomethylated	TSS	shore/island
23	11	34460107	34461028	921	15	0.00504273	CAT	hypomethylated	TSS/1stExon/Body	island
24	11	35440599	35441900	1301	15	0.00506181	SLC1A2	hypomethylated	TSS/5'UTR/1stExon	island
25	12	133186738	133187452	714	7	0.0101936	LRCOL1/Intergenic	hypomethylated	TSS200/Intergenic	shore/island/open_sea
26	5	56204405	56205094	689	8	0.00764995	SETD9/C5orf35	hypomethylated	TSS	shore/island
27	2	557949	558315	366	6	0.0162092	Intergenic	hypermethylated	Intergenic	island
28	1	75198211	75199177	966	14	0.00506181	TYW3/CRYZ	hypermethylated	TSS1500	shore/island/open_sea
29	10	71811927	71812265	338	5	0.0297032	H2AFY2	hypomethylated	TSS	shore
30	20	35169380	35169886	506	6	0.0190136	MYL9	hypomethylated	TSS	shore/island
31	19	33210464	33210851	387	9	0.009475	TDRD12	hypomethylated	TSS/5'UTR	island
32	2	208890461	208890802	341	7	0.0131187	PLEKHM3	hypomethylated	TSS	shore
33	14	24779793	24780734	941	12	0.00701404	LTB4R2	hypomethylated	5'UTR/1stExon/Body	island
34	2	74726633	74727010	377	9	0.0103017	LBX2	hypomethylated	TSS/Body	island
35	19	57741934	57742444	510	11	0.00794882	AURKC	hypermethylated	TSS	shore/island
36	19	54290799	54291194	395	9	0.0107722	MIR372/MIR71A	hypomethylated	TSS	open_sea
37	18	74961724	74962369	645	15	0.0177227	GALR1	hypomethylated	TSS/5'UTR/1stExon	island
38	5	131281008	131281574	566	8	0.0113636	MEIKIN	hypomethylated	TSS	island
39	19	36024217	36024876	659	11	0.00928422	GAPDHS	hypomethylated	TSS/5'UTR/1stExon	shore/island/open_sea
40	12	65562873	65563159	286	6	0.0244315	LEMD3	hypomethylated	TSS1500	shore
41	16	53407328	53407808	480	9	0.0124574	LOC102723373	hypermethylated	TSS200	island
42	14	70690287	70690704	417	7	0.0173602	Intergenic	hypomethylated	Intergenic	open_sea
43	6	31275148	31275875	727	11	0.0101554	Intergenic	hypermethylated	Intergenic	shore
44	10	106028373	106029109	736	11	0.0109503	GSTO2	hypomethylated	TSS	shore/island
45	13	112547341	112548065	724	7	0.0189818	Intergenic	hypomethylated	Intergenic	shore/island/open_sea
46	6	33091567	33092513	946	11	0.0115099	HLA-DPB2	hypomethylated	BODY	open_sea
47	19	9785511	9786131	620	12	0.012858	ZNF562	hypermethylated	TSS	shore/island
48	4	3464653	3465064	411	8	0.0157577	DOK7	hypermethylated	TSS	island
49	12	9217390	9217907	517	10	0.015338	LOC144571	hypomethylated	TSS/Body	shore/island
50	4	169239550	169239900	350	6	0.0304535	DDX60	hypermethylated	5'UTR	shore/island
51	3	50382952	50383668	716	12	0.0147785	ZMYND10	hypomethylated	TSS	shore/island
52	1	67600265	67600963	698	8	0.0166925	C1orf141	hypomethylated	TSS200	shore/island
53	19	41882232	41882741	509	10	0.0160884	TMEM91	hypomethylated	TSS	shore/island
54	17	4802266	4803053	787	10	0.0169342	CHRNE	hypomethylated	body	island
55	11	49230036	49230457	421	7	0.023732	FOLH1	hypomethylated	TSS/5'UTR/1stExon	shore/island
56	5	68628240	68628856	616	8	0.0180788	CCDC125	hypomethylated	TSS	shore/island
57	5	131592959	131593413	454	8	0.0194078	PDLIM4	hypomethylated	TSS	shore/island
58	19	37825211	37825679	468	10	0.0206924	HKR1	hypomethylated	TSS/1stExon	island
59	5	191292	192103	811	11	0.0195795	LRRC14B	hypomethylated	TSS/1stExon	shore/island
60	12	122985088	122985592	504	7	0.0278654	ZCCHC8	hypermethylated	1stExon/Body	island
61	12	103889166	103889960	794	11	0.0227273	C12orf42	hypomethylated	TSS/5'UTR	shore/island
62	3	48632568	48632892	324	7	0.0313184	COL7A1	hypomethylated	TSS	island
63	9	123605229	123605381	152	6	0.0412385	PSMD5	hypomethylated	TSS	island
64	11	111847892	111848400	508	6	0.0430127	DIXDC1	hypomethylated	TSS200/1STEXON	island
65	12	54447283	54448090	807	10	0.026619	HOXC4	hypermethylated	5'UTR/1stExon	shore/island
66	6	28234525	28234854	329	7	0.0331752	ZNF187	hypomethylated	TSS	shore
67	5	140090300	140091102	802	8	0.0262947	VTRNA1-1	hypomethylated	TSS	open_sea
68	6	28129313	28129656	343	9	0.0267907	ZNF389	hypomethylated	TSS	open_sea
69	X	95939482	95940153	671	9	0.0267907	DIAPH2	hypermethylated	TSS/5'UTR/1stExon	island
70	3	184971652	184972171	519	9	0.0268607	EHHADH	hypomethylated	TSS/5'UTR	shore/island
71	6	99842025	99842368	343	8	0.0276555	COQ3	hypomethylated	TSS	shore/island
72	2	220107847	220108496	649	8	0.0280307	GLB1L	hypomethylated	BODY	shore/island
73	8	22422657	22423091	434	7	0.035102	SORBS3	hypermethylated	TSS	island
74	17	48585216	48585575	359	6	0.0457789	MYCBPAP	hypermethylated	TSS	shore/island
75	2	38892846	38893251	405	7	0.0373595	GALM	hypomethylated	TSS/5'UTR	open_sea
76	3	195489708	195490309	601	8	0.0307333	MUC4	hypomethylated	BODY	shore/island
77	15	81426347	81426669	322	7	0.0379699	C15orf26	hypermethylated	TSS	shore/island
78	2	152145870	152146531	661	7	0.038644	NMI	hypomethylated	TSS/5'UTR	shore/island
79	5	172385451	172385878	427	8	0.0322213	LOC100268168	hypomethylated	BODY	island
80	X	47077168	47077403	235	8	0.0336013	CDK16	hypomethylated	TSS	island
81	16	3142965	3143250	285	7	0.0405072	ZSCAN10	hypomethylated	TSS/5'UTR	shelf
82	1	179560455	179560983	528	10	0.0380208	TDRD5	hypomethylated	TSS/5'UTR	shore/island
83	19	57018933	57019373	440	8	0.034517	ZNF471	hypomethylated	TSS	island
84	7	43288411	43289277	866	9	0.0364374	HECW1	hypermethylated	Body	shore/island
85	1	47691158	47691601	443	7	0.042771	TAL1	hypomethylated	BODY	island
86	9	37800484	37801319	835	9	0.0372132	DCAF10	hypomethylated	TSS	island
87	1	162336618	162337375	757	8	0.0367744	NOS1AP	hypomethylated	BODY	shore/island
88	11	368614	368956	342	10	0.0463067	B4GALNT4	hypomethylated	TSS1500	open_sea
89	1	248100183	248100614	431	8	0.0372132	OR2L13	hypomethylated	TSS/1stExon	shore/island
90	3	148803905	148804381	476	8	0.0382497	HLTF	hypomethylated	TSS/5'UTR	island
91	10	77871618	77872458	840	8	0.0385804	C10orf11	hypermethylated	Body	shore/island
92	1	202311052	202311492	440	8	0.0399094	UBE2T	hypomethylated	TSS	shore/island
93	4	99851003	99851281	278	7	0.0483034	EIF4	hypermethylated	5'UTR/1stExon/Body	shore
94	11	89867385	89867679	294	7	0.0487549	NAALAD2	hypermethylated	TSS	open sea
95	10	120514588	120515094	506	9	0.0467454	C10orf46	hypomethylated	TSS	shore/island
96	2	31806173	31806781	608	9	0.0495053	SRD5A2	hypomethylated	TSS	island

## Sheet: supplementary_table4
SUPPLEMENTARY TABLE 4. Gene set enrichment analysis of DMCs, Kyoto Encyclopedia of Genes and Genomes pathway enrichments associated of genes with differentialy methylated CpGs (DMCs)
Gene Set	Description	Size	Expect	Ratio	p-value	FDR	Gene Symbols
hsa04724	Glutamatergic synapse	114	29.916	1.8719	1.17e-07	2.3208e-05	GRIK4, GRIK2, GRM1, GRM3, GRM2, PPP3CB, GRM4, GRM7, GRM8, DLGAP1, HOMER3, GLUL, PRKCG, SLC38A1, PLA2G4F, PLA2G4D, PRKCB, PLA2G4C, PLCB4, ADCY9, PLCB1, PLCB2, SHANK2, SHANK1, GRIA2, GLS2, GNAI3, SLC1A2, ITPR1, CACNA1A, ITPR2, CACNA1D, ADCY2, CACNA1C, PLD1, SLC1A6, ADCY8, SLC1A7, GNAI2, ADCY5, PPP3R1, GNG5, GNG4, GNG7, GNG8, SLC17A8, SLC38A3, GRIA3, HOMER1, HOMER2, GNG12, GRIN2B, GRIN2D, GRIN3B, GN…
hsa04390	Hippo signaling pathway	154	40.412	1.7321	1.64e-07	2.3208e-05	YWHAE, GSK3B, WWC1, ITGB2, FZD10, LIMD1, FGF1, AMOT, GLI2, PPP1CC, CCND3, RASSF1, CCND2, PPP2R1A, CDH1, MYC, BTRC, TEAD1, TEAD2, TEAD4, WNT5B, FBXW11, WNT5A, CSNK1D, SCRIB, WNT9A, AXIN2, YWHAZ, PARD3, YAP1, CRB2, LEF1, PRKCZ, STK3, SAV1, WNT6, WNT11, CTNNA1, TP53BP2, CTNNA3, CTNNA2, WNT1, WNT2, FZD1, SMAD2, TCF7L2, WWTR1, TGFB2, TCF7L1, SMAD3, WNT3A, FZD7, FZD6, WNT7A, WTIP, GDF6, BMP7, BMP6, BMP…
hsa04921	Oxytocin signaling pathway	152	39.888	1.7299	2.14e-07	2.3208e-05	RYR1, RYR2, CDKN1A, PRKAG2, CALML3, MYL6B, MYLK3, PIK3CG, RYR3, MYLK, MYLK4, PPP1CC, PPP3CB, EEF2K, PRKCG, GUCY1A2, PRKAB2, PLA2G4F, MAP2K1, MEF2C, CAMK1D, PPP1R12A, MAP2K2, PLA2G4D, PRKCB, PLA2G4C, CACNA2D3, PRKAB1, CACNB2, CACNB3, PLCB4, ADCY9, RAF1, PPP1R12B, PLCB1, MYL9, PLCB2, CAMK2B, CAMK2D, ROCK2, NPR1, CAMK2A, GNAI3, ITPR1, ITPR2, CACNA1D, ADCY2, CACNA1C, ADCY8, EGFR, GNAI2, ADCY5, TRPM2,…
hsa04971	Gastric acid secretion	75	19.681	1.9816	1.5984e-06	0.00013027	CAMK2B, CHRM3, CAMK2D, CAMK2A, GNAI3, ATP1A4, ITPR1, ITPR2, ATP1A2, CALML3, ADCY2, SLC4A2, ADCY8, MYLK3, GNAI2, MYLK, ADCY5, MYLK4, HRH2, CA2, CAMK2G, KCNJ2, PRKCG, KCNK10, PRKCB, KCNJ15, ATP1B2, ATP4A, PLCB4, ADCY9, SST, KCNQ1, GNAS, PLCB1, EZR, KCNK2, PLCB2, CALM2, CFTR
hsa04310	Wnt signaling pathway	146	38.313	1.6705	2.6058e-06	0.00015846	INVS, GSK3B, CTNND2, FZD10, CCND3, PPP3CB, CCND2, MYC, RUVBL1, RSPO2, RSPO3, SOST, BTRC, TLE4, PRKCG, TLE3, TLE2, WNT5B, PRKCB, FBXW11, WNT5A, CSNK2A2, WNT9A, AXIN2, SENP2, DKK1, PLCB4, DAAM1, DAAM2, TBL1XR1, CSNK2B, ROR2, PLCB1, PLCB2, PPARD, CAMK2B, CAMK2D, CTBP2, ROCK2, CTBP1, CAMK2A, LEF1, CUL1, LRP5, PRICKLE3, PSEN1, PRICKLE1, NLK, LRP6, WNT6, MAPK9, PPP3R1, WNT11, WIF1, WNT1, WNT2, CAMK2G, …
hsa04725	Cholinergic synapse	112	29.391	1.7693	2.9165e-06	0.00015846	CHRM3, CHRM5, PIK3CG, AKT2, CREB3L1, AKT3, AKT1, SLC18A3, PRKCG, CHRNB2, MAP2K1, PRKCB, SLC5A7, PLCB4, CREB1, ADCY9, PIK3CA, KCNQ1, KCNQ3, KCNQ5, PLCB1, PLCB2, CREB5, CAMK2B, CAMK2D, CHRNA3, CHRNA7, CAMK2A, CHAT, CACNA1B, GNAI3, ITPR1, CACNA1A, ITPR2, CACNA1D, ADCY2, CACNA1C, ADCY8, GNAI2, ADCY5, NRAS, GNG5, GNG4, GNG7, GNG8, FYN, CAMK2G, KCNJ2, KCNJ4, GNG12, GNB4, BCL2
hsa04934	Cushing syndrome	154	40.412	1.6084	1.0176e-05	0.00040443	RB1, SCARB1, GSK3B, CDKN1A, AHR, FZD10, CREB3L1, PDE8B, MAP2K1, MAP2K2, WNT5B, WNT5A, ARNT, WNT9A, AXIN2, MRAP, PLCB4, CREB1, ADCY9, ORAI1, PLCB1, PLCB2, CREB5, CAMK2B, CAMK2D, ATF6B, CAMK2A, LEF1, GNAI3, ITPR1, ITPR2, CACNA1D, ADCY2, CACNA1C, ADCY8, EGFR, CACNA1H, CRHR1, CACNA1G, GNAI2, ADCY5, WNT6, CACNA1I, PDE11A, WNT11, CYP11A1, E2F1, E2F2, WNT1, WNT2, CAMK2G, LDLR, FZD1, TCF7L2, TCF7L1, WNT3…
hsa04360	Axon guidance	175	45.923	1.5678	1.0194e-05	0.00040443	EPHB6, ROBO2, SEMA5A, SEMA5B, GSK3B, ROBO1, PPP3CB, SHH, RGS3, DPYSL5, CFL2, CFL1, PLXNC1, EPHB2, NEO1, EPHB1, NCK1, SEMA6B, EPHA5, EPHA7, TRPC6, ARHGEF12, SEMA6A, WNT5B, UNC5A, TRPC4, DCC, WNT5A, RGMA, ENAH, PIK3CA, RASA1, PARD3, RAF1, MET, MYL9, NGEF, CAMK2B, CAMK2D, ROCK2, SEMA3A, CAMK2A, NTN4, GNAI3, NTN1, PRKCZ, MYL12A, GNAI2, ABLIM1, NRAS, PPP3R1, ABLIM2, RRAS, ABLIM3, ABL1, SLIT1, PLXNA2, …
hsa04728	Dopaminergic synapse	131	34.377	1.6581	1.1953e-05	0.00040443	GSK3B, ARRB1, CALML3, COMT, SLC6A3, PPP1CC, PPP3CB, PPP2R1A, PPP2R5E, KIF5C, AKT2, KIF5B, CREB3L1, AKT3, AKT1, SCN1A, PRKCG, PRKCB, PPP2R5C, PLCB4, CREB1, PLCB1, PLCB2, CREB5, CAMK2B, GRIA2, CAMK2D, ATF6B, CAMK2A, CACNA1B, GNAI3, ITPR1, CACNA1A, ITPR2, CACNA1D, CACNA1C, GNAI2, ADCY5, MAPK9, GNG5, GNG4, GNG7, GNG8, DRD3, CAMK2G, GRIA3, PPP2R3A, MAPK14, GNG12, GRIN2B, MAPK12, MAPK10, TH, PPP2R2C, P…
hsa04371	Apelin signaling pathway	137	35.951	1.6411	1.2406e-05	0.00040443	RYR1, RYR2, PRKAG2, CALML3, MYLK3, PIK3CG, RYR3, MYLK, MYLK4, MAP1LC3A, CDH1, AKT2, AKT3, AKT1, NOS1, MEF2A, PRKAB2, MAP2K1, MEF2C, MAP2K2, PRKCE, RPS6, RRAS2, PRKAB1, MYL4, PLCB4, ADCY9, MYL2, TFAM, RAF1, PLCB1, PLCB2, HDAC4, HDAC5, NOTCH3, PIK3R4, GNAI3, ITPR1, ITPR2, ADCY2, ADCY8, GNAI2, ADCY5, NRAS, RRAS, GNG5, GNG4, GNG7, GNG8, SMAD2, SMAD3, NOS3, MAP1LC3B2, GNG12, APLN, SLC8A3, ADCY10, GNB4…
hsa04022	cGMP-PKG signaling pathway	163	42.774	1.5664	2.1303e-05	0.0005792	ATP2A2, CALML3, ATP2A1, MYLK3, PIK3CG, MYLK, MYLK4, NPPB, PPP1CC, PPP3CB, AKT2, CREB3L1, AKT3, BDKRB2, AKT1, PRKG1, MEF2A, GUCY1A2, MAP2K1, MEF2C, PPP1R12A, TRPC6, MAP2K2, PRKCE, ATP1B2, PLCB4, CREB1, ADCY9, KCNMA1, PDE5A, VDAC1, RAF1, PLCB1, MYL9, PLCB2, CREB5, ATF6B, ROCK2, NPR1, SRF, GNAI3, ATP1A4, ITPR1, ITPR2, CACNA1D, ADRB1, ATP1A2, ADCY2, CACNA1C, ADCY8, GNAI2, ADCY5, PPP3R1, GNA12, NOS3, …
hsa04730	Long-term depression	60	15.745	1.9689	2.2018e-05	0.0005792	RYR1, GRIA2, GNAI3, ITPR1, CACNA1A, ITPR2, GRM1, CRHR1, GNAI2, IGF1R, NRAS, PPP2R1A, GNA12, NOS1, GRIA3, PRKG1, PRKCG, LYN, GUCY1A2, GRID2, PLA2G4F, MAP2K1, MAP2K2, PLA2G4D, PRKCB, PLA2G4C, PLCB4, GNAS, PLCB1, RAF1, PLCB2
hsa04713	Circadian entrainment	96	25.192	1.7466	2.4874e-05	0.0005792	CAMK2B, RYR1, GRIA2, RYR2, CAMK2D, CAMK2A, GNAI3, ITPR1, CACNA1D, CALML3, ADCY2, CACNA1C, ADCY8, CACNA1H, RYR3, CACNA1G, GNAI2, ADCY5, CACNA1I, GNG5, GNG4, GNG7, GNG8, NOS1, CAMK2G, GRIA3, PRKG1, PRKCG, GUCY1A2, PRKCB, GNG12, GRIN2B, GRIN2D, ADCY10, ADCYAP1, PLCB4, CREB1, ADCY9, MTNR1B, NOS1AP, GNB4, GNAS, PLCB1, PLCB2, CALM2
hsa04925	Aldosterone synthesis and secretion	96	25.192	1.7466	2.4874e-05	0.0005792	CAMK2B, SCARB1, CAMK2D, DAGLA, ATF6B, NPR1, CAMK2A, ATP1A4, ITPR1, ITPR2, CACNA1D, ATP1A2, CALML3, ADCY2, CACNA1C, ADCY8, CACNA1H, CACNA1G, ADCY5, CACNA1I, CYP11A1, CREB3L1, LDLR, CAMK2G, PRKCG, CAMK1D, PRKCB, PRKCE, PDE2A, HSD3B1, ATP2B3, ATP2B2, ATP1B2, PLCB4, CREB1, ADCY9, GNAS, ORAI1, PRKD1, CAMK1, PLCB1, PLCB2, CALM2, CREB5
hsa04024	cAMP signaling pathway	199	52.221	1.4745	6.5941e-05	0.0014331	RYR2, VIPR2, ATP2A2, CALML3, ATP2A1, HTR4, GLI3, PPP1CC, AKT2, CREB3L1, AKT3, PDE4B, AKT1, PLCE1, CNGA4, VAV3, ABCC4, LHCGR, MAP2K1, PPP1R12A, MAP2K2, PDE4D, PDE4C, RRAS2, ARAP3, ATP1B2, TIAM1, ADCYAP1, CREB1, ADCY9, PIK3CA, ORAI1, CNGB3, RAF1, PPARA, MYL9, CFTR, RAPGEF4, CREB5, CAMK2B, GRIA2, CAMK2D, ROCK2, NPR1, GPR119, CAMK2A, GNAI3, ATP1A4, CACNA1D, ADRB1, ATP1A2, ADCY2, CACNA1C, PLD1, ADCY8,…
hsa04144	Endocytosis	244	64.03	1.4212	7.5537e-05	0.0015391	SH3GL3, ZFYVE9, SH3KBP1, WIPF2, CLTB, CBLC, ARRB1, AP2A1, CBLB, AP2A2, IGF1R, CAPZB, KIF5C, PIP5KL1, KIF5B, PSD3, CHMP1A, VPS35, CCR5, RAB8A, PDCD6IP, ARAP2, ARAP3, EPS15L1, HLA-A, HLA-F, HLA-G, ARFGAP1, DNM1, HLA-E, RNF41, DNM2, EPN2, RUFY1, ACAP2, ZFYVE16, RABEP1, TRAF6, PARD3, CHMP4B, AMPH, VPS25, TSG101, VPS4B, AGAP2, NEDD4L, AGAP1, SNX32, ASAP1, ASAP2, PLD1, PRKCZ, EGFR, CYTH3, SNX4, CYTH2, …
hsa05200	Pathways in cancer	526	138.03	1.2678	0.00012158	0.0023314	RB1, KEAP1, CALML3, FZD10, FGF1, ETS1, IGF1R, CCND3, RASSF1, CCND2, FGF8, FGF9, CDH1, MYC, RASSF5, AKT2, AKT3, AKT1, IL13RA1, IFNAR2, PRKCG, MAP2K1, MAP2K2, WNT5B, DAPK1, PRKCB, WNT5A, MITF, RUNX1, EML4, BCR, ADCY9, COL4A2, COL4A1, MSH3, COL4A3, RAF1, NOTCH3, NOTCH1, CTBP2, MAX, CTBP1, NOTCH4, CUL2, CUL1, PDGFB, MGST1, TGFA, MGST2, STK4, PLD1, HSP90B1, WNT6, TERT, ABL1, FGF20, WNT1, RALGDS, WNT2,…
hsa04727	GABAergic synapse	88	23.093	1.6888	0.00017313	0.0030113	GABRB1, GLS2, CACNA1B, GNAI3, CACNA1A, CACNA1D, ADCY2, CACNA1C, SLC6A1, ADCY8, GPHN, GNAI2, ADCY5, GNG5, GNG4, GNG7, GNG8, SLC38A3, GLUL, SLC38A5, GABRQ, PRKCG, NSF, GABARAPL2, GABBR2, GABRA1, SLC38A1, GABARAPL1, GABBR1, SLC12A5, PRKCB, GABRA4, GABRA3, SLC6A11, GNG12, GABRG3, GABRG1, ADCY9, GNB4
hsa05205	Proteoglycans in cancer	201	52.746	1.4409	0.0001755	0.0030113	CDKN1A, FZD10, IGF1R, PPP1CC, SHH, MYC, AKT2, AKT3, AKT1, PLCE1, PRKCG, VAV3, MAP2K1, PPP1R12A, ARHGEF12, MAP2K2, WNT5B, PRKCB, RPS6, WNT5A, RRAS2, ANK2, ANK3, WNT9A, HSPG2, ANK1, MMP9, DCN, TIAM1, PIK3CA, CTTN, HCLS1, RAF1, EZR, PPP1R12B, MET, CD44, TLR2, CAMK2B, CAMK2D, SDC4, ROCK2, SDC2, CAMK2A, TWIST2, ITPR1, ITPR2, THBS1, EGFR, WNT6, NRAS, WNT11, ERBB3, RRAS, GPC1, ERBB2, GPC3, DROSHA, WNT1,…
hsa04072	Phospholipase D signaling pathway	146	38.313	1.5138	0.00022625	0.0036878	DGKG, PIK3CG, GRM1, GRM3, GRM2, GRM4, GRM7, AKT2, AKT3, GRM8, AKT1, PLA2G4F, MAP2K1, MAP2K2, SYK, PLA2G4D, PLA2G4C, AVPR2, RRAS2, TSC2, DNM1, DNM2, PLCB4, ADCY9, PIK3CA, DGKQ, RAF1, PLCB1, PLCB2, DGKI, RAPGEF4, SHC4, PTGFR, RALB, SHC1, PDGFB, ADCY2, AGPAT1, PLD1, ADCY8, EGFR, AGPAT3, AGPAT4, ADCY5, CYTH3, CYTH2, NRAS, RRAS, GNA12, PDGFC, PTK2B, FYN, PIP5K1C, RALGDS, INSR, KITLG, RHEB, GNAS
hsa04916	Melanogenesis	101	26.504	1.6224	0.00024757	0.0038432	CAMK2B, GSK3B, CAMK2D, LEF1, CAMK2A, GNAI3, CALML3, ADCY2, FZD10, ADCY8, GNAI2, ADCY5, WNT6, NRAS, WNT11, CREB3L1, WNT1, WNT2, CAMK2G, FZD1, PRKCG, TCF7L2, MAP2K1, TCF7L1, MAP2K2, WNT5B, PRKCB, WNT3A, FZD7, FZD6, WNT5A, WNT7A, MITF, WNT9A, KITLG, PLCB4, CREB1, ADCY9, GNAS, PLCB1, RAF1, PLCB2, CALM2
hsa04218	Cellular senescence	160	41.987	1.4767	0.00031419	0.0046558	RB1, LIN54, CDKN1A, CALML3, ETS1, PPP1CC, CCND3, PPP3CB, CCND2, MYC, RASSF5, AKT2, AKT3, CAPN2, AKT1, MYBL2, CAPN1, NBN, BTRC, MAP2K1, MAP2K2, FBXW11, IGFBP3, RRAS2, TSC2, HLA-A, HLA-F, HLA-G, HLA-E, RBL1, PIK3CA, VDAC1, RAF1, ITPR1, ITPR2, CACNA1D, FOXO3, ZFP36L1, NRAS, PPP3R1, RRAS, E2F1, E2F2, SMAD2, TGFB2, SMAD3, NFATC2, NFATC1, MAPK14, HIPK1, MAPK12, NFKB1, NFATC4, HIPK2, RAD50, CDK6, RHEB, …
hsa04020	Calcium signaling pathway	183	48.022	1.4368	0.00037703	0.0050452	RYR1, CHRM3, RYR2, FLT1, CHRM5, HTR2B, HTR2C, ATP2A2, CALML3, ATP2A1, HTR4, FGF1, MYLK3, GRM1, RYR3, MYLK, MYLK4, PPP3CB, FGF8, FGF9, BDKRB2, PLCE1, NOS1, PRKCG, LHCGR, CAMK1D, PRKCB, TACR3, PHKA2, PLCB4, ADCY9, ASPH, ORAI3, CASQ2, ORAI1, VDAC1, PLCB1, MET, PLCB2, CAMK2B, PTGFR, CAMK2D, PDE1C, CHRNA7, CAMK2A, CACNA1B, PDGFB, ITPR1, CACNA1A, ITPR2, CACNA1D, ADRB1, ADCY2, MST1R, CACNA1C, ADCY8, CAC…
hsa04012	ErbB signaling pathway	85	22.306	1.6588	0.00038893	0.0050452	SHC4, CAMK2B, GSK3B, CDKN1A, CAMK2D, SHC1, CAMK2A, TGFA, CBLB, EGFR, MAPK9, NRAS, ERBB3, MYC, AKT2, AKT3, ERBB2, ABL1, AKT1, ABL2, PAK6, MAP2K7, CAMK2G, NCK1, PRKCG, JUN, MAP2K1, MAP2K2, PRKCB, NRG1, NRG2, PTK2, MAPK10, BTC, NRG3, PIK3CA, RAF1
hsa04911	Insulin secretion	85	22.306	1.6588	0.00038893	0.0050452	CAMK2B, CHRM3, RYR2, CAMK2D, ATF6B, GPR119, CAMK2A, ATP1A4, CACNA1D, ATP1A2, ADCY2, CACNA1C, ADCY8, ADCY5, RIMS2, CREB3L1, KCNN1, FFAR1, KCNN4, CAMK2G, PRKCG, KCNJ11, PRKCB, ABCC8, ATP1B2, GCK, ADCYAP1, PLCB4, CREB1, ADCY9, KCNMA1, GNAS, PLCB1, PLCB2, VAMP2, CREB5, RAPGEF4
hsa05032	Morphine addiction	91	23.88	1.6332	0.00040238	0.0050452	GABRB1, PDE1C, CACNA1B, GNAI3, CACNA1A, ARRB1, ADCY2, ADCY8, GNAI2, ADCY5, PDE11A, GNG5, GRK5, GNG4, GRK4, GNG7, PDE4B, GNG8, PDE8B, GABRQ, PRKCG, GABBR2, GABRA1, GABBR1, PRKCB, PDE4D, GABRA4, PDE2A, PDE4C, GABRA3, GNG12, GABRG3, GABRG1, PDE10A, ADCY9, GNB4, PDE3A, GNAS, PDE7B
hsa05226	Gastric cancer	149	39.1	1.4834	0.00042266	0.0051032	RB1, GSK3B, CDKN1A, FZD10, FGF1, SHH, FGF8, FGF9, CDH1, MYC, AKT2, AKT3, AKT1, POLK, MAP2K1, MAP2K2, WNT5B, WNT5A, WNT9A, AXIN2, PIK3CA, RARB, RAF1, MET, CDH17, SHC4, SHC1, LEF1, LRP5, EGFR, LRP6, WNT6, NRAS, WNT11, MUC2, TERT, ERBB2, FGF20, E2F1, CTNNA1, E2F2, CTNNA3, CTNNA2, WNT1, WNT2, FZD1, SMAD2, TCF7L2, TGFB2, TCF7L1, SMAD3, JUP, WNT3A, FZD7, FZD6, WNT7A, BCL2, FGFR2
hsa04261	Adrenergic signaling in cardiomyocytes	144	37.788	1.4819	0.0005421	0.0063115	RYR2, ATP2A2, CALML3, ATP2A1, PIK3CG, PPP1CC, PPP2R1A, PPP2R5E, AKT2, CREB3L1, AKT3, AKT1, TPM2, CACNA2D3, PPP2R5C, ATP1B2, MYL4, CACNB2, CACNB3, PLCB4, CREB1, ADCY9, MYL2, KCNQ1, PLCB1, PLCB2, RAPGEF4, CREB5, CAMK2B, CAMK2D, ATF6B, CAMK2A, GNAI3, ATP1A4, CREM, CACNA1D, ADRB1, ATP1A2, ADCY2, CACNA1C, ADCY8, GNAI2, ADCY5, CACNG1, CAMK2G, CACNG4, ATP2B3, ATP2B2, PPP2R3A, MAPK14, MAPK12, SLC8A3, PPP…
hsa04927	Cortisol synthesis and secretion	64	16.795	1.7267	0.000735	0.0080893	SCARB1, ATF6B, ITPR1, ITPR2, CACNA1D, ADCY2, CACNA1C, ADCY8, CACNA1H, CACNA1G, ADCY5, CACNA1I, CYP11A1, CREB3L1, PDE8B, LDLR, HSD3B1, PBX1, MRAP, NCEH1, PLCB4, CREB1, ADCY9, GNAS, ORAI1, PLCB1, KCNK2, PLCB2, CREB5
hsa04926	Relaxin signaling pathway	130	34.114	1.495	0.00074441	0.0080893	ARRB1, RXFP1, RXFP2, AKT2, CREB3L1, AKT3, AKT1, NOS1, MAP2K1, MAP2K2, MMP9, PLCB4, CREB1, ADCY9, COL4A2, PIK3CA, COL4A1, COL4A3, RAF1, PLCB1, PLCB2, CREB5, SHC4, ATF6B, SHC1, GNAI3, ADCY2, ADCY8, PRKCZ, EGFR, GNAI2, ADCY5, MAPK9, NRAS, GNG5, GNG4, GNG7, GNG8, MAP2K7, SMAD2, JUN, NOS3, MAPK14, GNG12, MAPK12, NFKB1, NFKBIA, MAPK10, GNB4, GNAS
hsa04928	Parathyroid hormone synthesis, secretion and action	106	27.816	1.5459	0.00084862	0.0089242	CDKN1A, ATF6B, LRP5, GNAI3, ITPR1, ITPR2, ARRB1, ADCY2, PLD1, ADCY8, EGFR, LRP6, GNAI2, ADCY5, AKAP13, MMP25, CREB3L1, GNA12, PDE4B, SOST, PRKCG, SLC34A3, ARHGEF11, MEF2A, MAP2K1, MEF2C, PRKCB, PDE4D, PDE4C, MAFB, PLCB4, CREB1, ADCY9, CYP24A1, MMP16, MMP15, MMP17, BCL2, GNAS, PLCB1, RAF1, PLCB2, CREB5
hsa01212	Fatty acid metabolism	48	12.596	1.826	0.00099533	0.01014	TECR, HSD17B4, HACD2, ACACA, ACAT1, FADS2, SCP2, CPT2, ACADL, ACADM, ACADS, CBR4, CPT1A, MECR, ELOVL4, ELOVL5, OXSM, SCD5, ACSL6, ELOVL7, CPT1C, ACADSB, HADHB, HADHA, EHHADH, ACSBG1, PPT2
hsa04010	MAPK signaling pathway	295	77.413	1.3047	0.0011666	0.011525	FGF1, IGF1R, RPS6KA4, FGF8, FGF9, MYC, RPS6KA2, AKT2, AKT3, AKT1, MAP3K5, PRKCG, DAXX, MEF2C, MAP2K1, MAP2K2, PRKCB, CACNA2D3, MAPK8IP3, MAPK8IP1, CDC25B, CACNB2, CACNB3, RAF1, MAX, CACNA1B, PDGFB, CACNA1A, TGFA, CACNA1D, CACNA1C, STK4, NLK, CACNA1E, CACNA1H, STK3, CACNA1G, CACNA1I, PPP3R1, RRAS, PDGFC, FGF20, MAP2K7, MAP2K5, TGFB2, JUN, INSR, NFATC1, GNG12, NFKB1, NFKB2, FGFR4, FGFR2, PTPRR, FLT…
hsa04721	Synaptic vesicle cycle	63	16.532	1.6937	0.0013045	0.012475	STXBP1, CACNA1B, SLC1A2, CLTB, CACNA1A, AP2A1, TCIRG1, SLC6A1, SLC1A6, CPLX2, AP2A2, SLC1A7, CPLX1, SLC6A3, RIMS1, CLTCL1, AP2S1, ATP6V0A2, ATP6V1H, SLC17A8, STX3, STX2, ATP6V1G3, ATP6V1C1, ATP6V0A1, SLC18A3, NSF, ATP6V1G1, SYT1, SLC6A11, DNM1, DNM2, ATP6V0D2, VAMP2
hsa05225	Hepatocellular carcinoma	168	44.086	1.4063	0.0013701	0.012475	RB1, GSK3B, CDKN1A, KEAP1, FZD10, IGF1R, MYC, AKT2, AKT3, DPF3, AKT1, POLK, ARID2, PRKCG, MAP2K1, MAP2K2, WNT5B, GSTO2, PRKCB, GSTO1, WNT5A, WNT9A, AXIN2, ARID1B, PIK3CA, RAF1, MET, SHC4, SMARCD3, SHC1, LEF1, MGST1, LRP5, MGST2, TGFA, EGFR, LRP6, WNT6, NRAS, WNT11, TERT, E2F1, E2F2, WNT1, WNT2, FZD1, SMARCE1, SMAD2, GSTM3, TCF7L2, NQO1, TGFB2, TCF7L1, GSTM1, SMAD3, WNT3A, TXNRD1, FZD7, FZD6, WNT7…
hsa05412	Arrhythmogenic right ventricular cardiomyopathy (ARVC)	72	18.894	1.6407	0.0013964	0.012475	RB1, GSK3B, CDKN1A, KEAP1, FZD10, IGF1R, MYC, AKT2, AKT3, DPF3, AKT1, POLK, ARID2, PRKCG, MAP2K1, MAP2K2, WNT5B, GSTO2, PRKCB, GSTO1, WNT5A, WNT9A, AXIN2, ARID1B, PIK3CA, RAF1, MET, SHC4, SMARCD3, SHC1, LEF1, MGST1, LRP5, MGST2, TGFA, EGFR, LRP6, WNT6, NRAS, WNT11, TERT, E2F1, E2F2, WNT1, WNT2, FZD1, SMARCE1, SMAD2, GSTM3, TCF7L2, NQO1, TGFB2, TCF7L1, GSTM1, SMAD3, WNT3A, TXNRD1, FZD7, FZD6, WNT7…
hsa04912	GnRH signaling pathway	93	24.405	1.5571	0.0014159	0.012475	CAMK2B, CAMK2D, CAMK2A, ITPR1, ITPR2, CACNA1D, CALML3, ADCY2, CACNA1C, PLD1, ADCY8, EGFR, ADCY5, MAPK9, NRAS, GNRHR, PTK2B, MAP2K7, CAMK2G, MAP3K2, JUN, PLA2G4F, MAP2K1, MAP2K2, MAP3K1, PLA2G4D, PRKCB, PLA2G4C, MAPK14, MAPK12, MAPK10, PLCB4, ADCY9, GNAS, PLCB1, RAF1, PLCB2, CALM2
hsa05165	Human papillomavirus infection	339	88.96	1.2702	0.001793	0.015382	RB1, MAML2, MAML1, UBE3A, FZD10, CCND3, CCND2, PPP2R1A, CREB3L1, AKT2, AKT3, AKT1, MAGI1, IFNAR2, ATP6V1G1, MAP2K1, MAP2K2, WNT5B, WNT5A, TSC2, SCRIB, HLA-A, HLA-F, HLA-G, HLA-E, COL4A2, COL4A1, PARD3, COL4A3, MAML3, RAF1, ATP6V0D2, NOTCH3, NOTCH1, NOTCH4, PSEN1, PRKCZ, WNT6, TERT, ATP6V0A2, ATP6V1H, WNT1, WNT2, ATP6V1C1, ATP6V0A1, FZD1, WNT3A, FZD7, FZD6, EIF2AK2, PTK2, NFKB1, DLG1, DLG2, CDK6, …
hsa05167	Kaposi sarcoma-associated herpesvirus infection	186	48.81	1.3727	0.00185	0.015464	RB1, GSK3B, CDKN1A, CALML3, CXCL1, CXCL2, PIK3CG, PREX1, PPP3CB, MAP1LC3A, MYC, AKT2, AKT3, AKT1, IKBKG, CCR5, CCR3, IFNAR2, MAP2K1, MAP2K2, SYK, HLA-A, HLA-F, HLA-G, HLA-E, HCK, CREB1, PIK3CA, IRF3, TRAF3, IRF7, RAF1, TLR3, LEF1, PDGFB, ITPR1, ITPR2, MAPK9, NRAS, PPP3R1, UBB, GNG5, GNG4, GNG7, E2F1, GNG8, E2F2, MAP2K7, MICB, LYN, TCF7L2, JUN, TCF7L1, ANGPT2, STAT3, MAP1LC3B2, NFATC2, EIF2AK2, NF…
hsa00562	Inositol phosphate metabolism	74	19.419	1.5964	0.0023676	0.019296	IPPK, MTMR3, INPP1, INPPL1, MTMR8, PIK3C2G, MTMR6, PIK3CG, PIK3C2B, MTM1, INPP5A, PIP5KL1, INPP5E, INPP5J, PIP4K2A, PLCE1, PIP4K2B, PIP5K1C, ITPK1, FIG4, INPP4A, INPP4B, PIKFYVE, PLCB4, PIK3CA, PI4KB, PLCH2, PLCD3, PLCB1, PLCB2, PI4K2A
hsa05214	Glioma	71	18.632	1.5565	0.0049944	0.033485	SHC4, RB1, CAMK2B, CDKN1A, CAMK2D, SHC1, CAMK2A, PDGFB, TGFA, CALML3, EGFR, IGF1R, NRAS, AKT2, AKT3, E2F1, E2F2, AKT1, POLK, CAMK2G, PRKCG, MAP2K1, CAMK1D, MAP2K2, PRKCB, CDK6, PIK3CA, MDM2, CAMK1, RAF1, CALM2
hsa04120	Ubiquitin mediated proteolysis	137	35.951	1.3908	0.0049192	0.033485	UBE2D2, UBE2D3, CBLC, KEAP1, UBE3A, CBLB, CDC20, HERC3, CDC23, UBE2Q1, UBE2Q2, CDC27, BTRC, ANAPC7, FBXW11, FBXW7, UBE2E2, UBE4B, CDC34, TRAF6, ANAPC4, BIRC6, CUL7, MGRN1, CUL2, CUL1, NEDD4L, XIAP, KLHL13, RCHY1, RHOBTB1, RHOBTB2, FZR1, UBB, UBR5, UBE2F, UBE2H, UBE2I, MAP3K1, SMURF1, HUWE1, WWP1, WWP2, CUL4A, ITCH, CDC16, UBE2N, MDM2, STUB1, TRIM37, SAE1

## Sheet: supplementary_table5
SUPPLEMENTARY TABLE 5. Differentialy expressed genes (DEGs) between patients with obesity without diabetes (OND) and patients with obesity and diabetes (OD)
Transcript ID	logFC	p-value	Gene symbol	Description	Chromosome	Locus type	RefSeq ID	Mean expression OND	Mean expression OD	Expression status in OD
TC1000008643.hg.1	1.65759	0.0029256	SCD	stearoyl-CoA desaturase (delta-9-desaturase)	10	Multiple_Complex	NM_001013436	12.3674	14.025	overexpressed
TC1100012303.hg.1	1.27833	0.0128439	PPP2R1B	protein phosphatase 2, regulatory subunit A, beta	11	Coding	NM_001004724	10.5129	11.7912	overexpressed
TC1100008236.hg.1	1.24703	0.0106685	CCND1	cyclin D1	11	Multiple_Complex	NM_178130	6.97113	8.21816	overexpressed
TC0800008124.hg.1	1.16988	0.0338589	CA3	carbonic anhydrase III	8	Coding	NM_014440	5.61116	6.78104	overexpressed
TC0100015858.hg.1	-1.0756	0.01438	S100A8	S100 calcium binding protein A8	1	NonCoding	hsa_circ_0092307	8.60264	7.52703	underexpressed
TC1100010962.hg.1	1.0751	0.0007205	MPEG1	macrophage expressed 1	11	Multiple_Complex	NM_017570	10.2384	11.3135	overexpressed
TC0500012587.hg.1	-0.979197	0.00872997	TIMD4	T-cell immunoglobulin and mucin domain containing 4	5	Coding	NM_014077	4.71452	3.73532	underexpressed
TC2000008985.hg.1	-0.978676	0.00135143	RBM39	RNA binding motif protein 39	20	Coding	NM_001256869	8.79766	7.81898	underexpressed
TC2000006437.hg.1	0.968092	0.0183296	DEFB132	defensin, beta 132	20	Multiple_Complex	NM_006082	7.42704	8.39514	overexpressed
TC0400012621.hg.1	0.962909	0.00682227	ACSL1	acyl-CoA synthetase long-chain family member 1	4	Multiple_Complex	NM_001202858	11.3476	12.3105	overexpressed
TC1100008477.hg.1	0.950532	0.00736222	DGAT2	diacylglycerol O-acyltransferase 2	11	Multiple_Complex	NM_001256798	12.8837	13.8342	overexpressed
TC1100011888.hg.1	0.938926	0.0004525	CTSC	cathepsin C	11	Coding	NM_001001957	12.4144	13.3533	overexpressed
TC0100018265.hg.1	0.924083	0.0442977	GSTM5	glutathione S-transferase mu 5	1	Multiple_Complex	NM_001166692	9.24733	10.1714	overexpressed
TC0100016150.hg.1	-0.921894	0.0321995	ITLN2	intelectin 2	1	Coding	ENST00000627464	8.99866	8.07677	underexpressed
TC0600007268.hg.1	-0.894025	0.00396175	HIST1H4C	histone cluster 1, H4c	6	Coding	NM_152898	13.6112	12.7171	underexpressed
TC0X00007918.hg.1	-0.879723	0.013453	TNMD	tenomodulin	X	Multiple_Complex	NM_001173977	10.6475	9.76779	underexpressed
TC0200014694.hg.1	0.87009	0.00122237	ACVR1C	activin A receptor type IC	2	Multiple_Complex	NM_001803	10.8647	11.7348	overexpressed
TC1700009939.hg.1	0.866708	0.00951171	PEMT	phosphatidylethanolamine N-methyltransferase	17	Multiple_Complex	NM_001242792	6.6039	7.47061	overexpressed
TC0400007282.hg.1	0.861282	0.012549	KLB	klotho beta	4	Multiple_Complex	NM_001134709	6.27714	7.13842	overexpressed
TC1400007603.hg.1	-0.860066	0.00506303	RGS6	regulator of G-protein signaling 6	14	NonCoding	ENST00000627952	6.21563	5.35556	underexpressed
TC1200012678.hg.1	-0.843252	0.00129065	PTPRQ	protein tyrosine phosphatase, receptor type, Q	12	Multiple_Complex	NM_001256870	8.16023	7.31698	underexpressed
TC0100018310.hg.1	0.842568	0.00993006	FCGR2B	Fc fragment of IgG, low affinity IIb, receptor (CD32)	1	Multiple_Complex	NM_001101339	9.98064	10.8232	overexpressed
TC1500007346.hg.1	-0.837551	0.00413308	CGNL1	cingulin-like 1	15	Multiple_Complex	NM_001268	6.16613	5.32858	underexpressed
TC1600011557.hg.1	0.830026	0.00027876	TERF2	telomeric repeat binding factor 2	16	Multiple_Complex	NM_178460	6.43629	7.26631	overexpressed
TC0700009145.hg.1	0.828039	0.00642266	MEST	mesoderm specific transcript	7	Multiple_Complex	NM_001007469	11.1733	12.0013	overexpressed
TC0300008847.hg.1	0.825681	0.0109235	ACKR4	atypical chemokine receptor 4	3	Multiple_Complex	NM_020872	5.55716	6.38284	overexpressed
TC0100008182.hg.1	-0.824054	0.011561	CYP4X1	cytochrome P450, family 4, subfamily X, polypeptide 1	1	Multiple_Complex	NM_005099	6.82116	5.99711	underexpressed
TC1200007596.hg.1	0.797238	0.00422867	GPD1	glycerol-3-phosphate dehydrogenase 1	12	Multiple_Complex	NM_001134477	10.3031	11.1004	overexpressed
TC1600010394.hg.1	0.780691	0.0350803	CES1	carboxylesterase 1	16	Multiple_Complex	NM_001258031	10.5512	11.3319	overexpressed
TC0500006613.hg.1	0.774926	0.0310711	ADAMTS16	ADAM metallopeptidase with thrombospondin type 1 motif 16	5	Multiple_Complex	NM_003753	5.12409	5.89902	overexpressed
TC0600011943.hg.1	-0.769941	0.0351103	ENPP5	ectonucleotide pyrophosphatase/phosphodiesterase 5 (putative)	6	Multiple_Complex	NM_001282879	7.68732	6.91738	underexpressed
TC1000010849.hg.1	0.765434	0.00653982	SLC25A16	solute carrier family 25 (mitochondrial carrier), member 16	10	Multiple_Complex	NM_001190702	7.98394	8.74937	overexpressed
TC0800012206.hg.1	0.765074	0.0011129	DGAT1	diacylglycerol O-acyltransferase 1	8	Multiple_Complex	NM_022055	9.6338	10.3989	overexpressed
TC0600009353.hg.1	-0.760956	0.00525974	TPD52L1	tumor protein D52-like 1	6	Multiple_Complex	NM_152597	8.37986	7.6189	underexpressed
TC1600008209.hg.1	-0.760775	0.00354819	CDH1	cadherin 1, type 1	16	NonCoding	hsa_circ_0002327	3.7769	3.01613	underexpressed
TC0200016193.hg.1	0.75663	0.00187048	COL6A3	collagen, type VI, alpha 3	2	Coding	NM_005195	7.92828	8.68491	overexpressed
TC0200015087.hg.1	0.755245	0.0226382	SESTD1	SEC14 and spectrin domains 1	2	Multiple_Complex	NM_003607	6.71868	7.47393	overexpressed
TC1300008091.hg.1	-0.751201	0.00058203	ATP11A	Transcript Identified by AceView, Entrez Gene ID(s) 23250	13	Multiple_Complex	NM_001242898	4.06056	3.30936	underexpressed
TC0400007933.hg.1	-0.747032	0.0318564	ANXA3	annexin A3	4	Multiple_Complex	BC070280	8.54333	7.7963	underexpressed
TC1200012105.hg.1	0.746146	0.00737436	WSB2	WD repeat and SOCS box containing 2	12	Multiple_Complex	NM_001190799	7.75915	8.50529	overexpressed
TC0200007775.hg.1	0.744944	0.0159797	MDH1	malate dehydrogenase 1	2	Multiple_Complex	NM_001144994	7.36067	8.10561	overexpressed
TC1600008712.hg.1	0.744081	0.0133168	IRF8	interferon regulatory factor 8	16	Multiple_Complex	NM_021228	6.70271	7.44679	overexpressed
TC0500011333.hg.1	0.737218	0.00599885	TMEM167A	transmembrane protein 167A	5	Unassigned	FAM153A.vbAug10-unspliced	8.99393	9.73115	overexpressed
TC0700007822.hg.1	0.734148	0.010392	VKORC1L1	vitamin K epoxide reductase complex subunit 1 like 1	7	Multiple_Complex	NM_001514	10.8172	11.5514	overexpressed
TC1700007752.hg.1	0.729786	0.0337084	PPP1R1B	protein phosphatase 1, regulatory (inhibitor) subunit 1B	17	Multiple_Complex	NM_001024938	6.78959	7.51937	overexpressed
TC0X00009981.hg.1	0.723447	0.00178006	IL2RG	interleukin 2 receptor, gamma	X	Multiple_Complex	NM_001242314	7.82707	8.55051	overexpressed
TC1000012428.hg.1	0.723351	0.0189786	AKR1C3	aldo-keto reductase family 1, member C3	10	Multiple_Complex	NM_024068	11.7901	12.5134	overexpressed
TC0X00009793.hg.1	0.72182	0.00673759	PFKFB1	6-phosphofructo-2-kinase/fructose-2,6-biphosphatase 1	X	Coding	ENST00000628134	7.44014	8.16196	overexpressed
TC1100013022.hg.1	0.721459	0.0091588	FADS2	fatty acid desaturase 2	11	Multiple_Complex	NM_030901	8.25597	8.97743	overexpressed
TC0400012902.hg.1	-0.721244	0.0364165	FGFBP2	fibroblast growth factor binding protein 2	4	Coding	NM_004093	7.08883	6.36759	underexpressed
TC0600011953.hg.1	0.715815	0.0110235	PLA2G7	phospholipase A2, group VII (platelet-activating factor acetylhydrolase, plasma)	6	Multiple_Complex	NM_001142623	4.85171	5.56753	overexpressed
TC2200006935.hg.1	0.715055	0.00415209	ADRBK2	adrenergic, beta, receptor kinase 2	22	Multiple_Complex	NM_001190977	7.97507	8.69013	overexpressed
TCUn_GL000218v100006433.hg.1	-0.714056	0.00089848	LOC389834	ankyrin repeat domain 57 pseudogene	Un_GL000218v1	Multiple_Complex	NM_001291488	4.74833	4.03427	underexpressed
TC1400009481.hg.1	-0.712247	0.00700366	PLEK2	pleckstrin 2	14	Multiple_Complex	NM_001136108	6.06773	5.35548	underexpressed
TC0600011635.hg.1	-0.712184	0.00783166	FKBP5	FK506 binding protein 5	6	Coding	NM_004962	12.2878	11.5757	underexpressed
TSUnmapped00000571.hg.1	0.711051	0.0295666	GREM1	gremlin 1, DAN family BMP antagonist [Source:HGNC Symbol;Acc:HGNC:2001]		Coding	NM_194250	7.1867	7.89776	overexpressed
TC0700008938.hg.1	-0.708565	0.0292302	PTPRZ1	protein tyrosine phosphatase, receptor-type, Z polypeptide 1	7	Coding	NM_001003938	3.77413	3.06557	underexpressed
TC0900007604.hg.1	0.70669	0.0003732	OSTF1	osteoclast stimulating factor 1	9	Multiple_Complex	NM_004798	9.24877	9.95546	overexpressed
TC1100006995.hg.1	0.704784	0.0124473	SAA1	serum amyloid A1	11	Coding	ENST00000628198	14.6088	15.3136	overexpressed
TC0600014257.hg.1	0.704642	0.00867716	HLA-C	major histocompatibility complex, class I, C	6	Multiple_Complex	NM_005294	10.3744	11.0791	overexpressed
TC0100013061.hg.1	-0.701462	0.0043544	MST1L	macrophage stimulating 1-like	1	Multiple_Complex	NM_014448	4.8792	4.17773	underexpressed
TC1000010993.hg.1	0.697821	0.00175206	MICU1	mitochondrial calcium uptake 1	10	Multiple_Complex	NM_001010909	6.3042	7.00203	overexpressed
TC0100012097.hg.1	0.69418	0.00395626	LGALS8	lectin, galactoside-binding, soluble, 8	1	Multiple_Complex	NM_001142930	9.00853	9.70271	overexpressed
TC1500006788.hg.1	0.684296	0.0230592	GREM1	gremlin 1, DAN family BMP antagonist	15	Multiple_Complex	NM_001287580	7.07208	7.75637	overexpressed
TC0400012245.hg.1	0.683862	0.0202316	FAM198B	family with sequence similarity 198, member B	4	Unassigned	DZIP1.qAug10-unspliced	11.1024	11.7863	overexpressed
TC0100010252.hg.1	0.683577	0.00504631	FCER1A	Fc fragment of IgE, high affinity I, receptor for; alpha polypeptide	1	Multiple_Complex	NM_000478	5.22318	5.90676	overexpressed
TC0600009270.hg.1	-0.680636	0.00223885	PLN	phospholamban	6	Coding	NM_001463	5.51644	4.83581	underexpressed
TC1600010732.hg.1	0.675504	0.0307343	NQO1	NAD(P)H dehydrogenase, quinone 1	16	Multiple_Complex	NM_031459	11.2204	11.8959	overexpressed
TC0300009122.hg.1	0.674291	0.00412253	CPA3	carboxypeptidase A3 (mast cell)	3	Multiple_Complex	NM_153603	9.26537	9.93966	overexpressed
TC0100011245.hg.1	0.669014	0.00046818	ADORA1	adenosine A1 receptor	1	Coding	NM_001304369	4.38892	5.05793	overexpressed
TC1800008828.hg.1	-0.668443	0.00776535	CCBE1	Jeck2013 ALT_ACCEPTOR, ALT_DONOR, coding, INTERNAL, intronic best transcript NM_133459	18	Multiple_Complex	NM_001058	3.18054	2.5121	underexpressed
TC0300009474.hg.1	0.66818	0.0328688	CLDN11	claudin 11	3	Multiple_Complex	NM_001102608	7.1572	7.82538	overexpressed
TC0200016006.hg.1	0.657314	0.0101913	HTR2B	5-hydroxytryptamine (serotonin) receptor 2B, G protein-coupled	2	Coding	ENST00000250838	5.94594	6.60326	overexpressed
TC0400007276.hg.1	0.65702	0.00648897	KLHL5	kelch-like family member 5	4	Multiple_Complex	NM_003676	8.1573	8.81432	overexpressed
TC1100011812.hg.1	-0.654922	0.00484986	DLG2	discs, large homolog 2 (Drosophila)	11	Coding	NM_001001827	5.00477	4.34985	underexpressed
TC0100016260.hg.1	0.653367	0.017286	ALDH9A1	aldehyde dehydrogenase 9 family, member A1	1	Multiple_Complex	NM_182557	7.87969	8.53306	overexpressed
TC0300013823.hg.1	0.652463	0.0242182	CLEC3B	C-type lectin domain family 3, member B	3	Multiple_Complex	NM_000896	7.79091	8.44337	overexpressed
TC1100007897.hg.1	0.650306	0.029856	LGALS12	lectin, galactoside-binding, soluble, 12	11	Multiple_Complex	NM_001099287	8.03843	8.68873	overexpressed
TC0900011992.hg.1	0.649265	0.00293698	AGPAT2	1-acylglycerol-3-phosphate O-acyltransferase 2	9	Multiple_Complex	NR_027701	9.887	10.5363	overexpressed
TC1000012427.hg.1	0.648001	0.0311545	AKR1C1	aldo-keto reductase family 1, member C1	10	Multiple_Complex	NM_001031716	12.4304	13.0784	overexpressed
TC1200011393.hg.1	-0.645278	0.0145568	PPFIA2	protein tyrosine phosphatase, receptor type, f polypeptide (PTPRF), interacting protein (liprin), alpha 2	12	Multiple_Complex	NM_182832	7.21963	6.57435	underexpressed
TC0300008130.hg.1	-0.643616	0.047913	COL8A1	collagen, type VIII, alpha 1	3	Multiple_Complex	NM_001009566	9.7695	9.12588	underexpressed
TC0X00011012.hg.1	-0.638891	0.00485028	SLITRK4	SLIT and NTRK-like family, member 4	X	Multiple_Complex	NM_006739	4.97053	4.33164	underexpressed
TC0X00006483.hg.1	0.636496	0.00225737	GYG2	glycogenin 2	X	Multiple_Complex	NM_153371	13.7832	14.4197	overexpressed
TC0300013896.hg.1	0.635012	0.0202335	MFSD1	major facilitator superfamily domain containing 1	3	Multiple_Complex	NM_001291963	9.86606	10.5011	overexpressed
TC0200016455.hg.1	-0.634918	0.0244359	C2orf74	chromosome 2 open reading frame 74	2	Multiple_Complex	NM_001271933	9.14487	8.50995	underexpressed
TC1300008644.hg.1	0.634621	0.0178057	POSTN	periostin, osteoblast specific factor	13	Coding	ENST00000632952	9.34633	9.98095	overexpressed
TC0700012728.hg.1	-0.634261	0.0413401	PTN	pleiotrophin	7	Multiple_Complex	NM_014485	8.68761	8.05335	underexpressed
TC1700007360.hg.1	-0.633104	0.0105247	TMEM97	transmembrane protein 97	17	Multiple_Complex	NM_000387	6.53659	5.90348	underexpressed
TC2000007005.hg.1	0.631669	0.00053028	CST7	cystatin F (leukocystatin)	20	Multiple_Complex	NM_001173513	6.94208	7.57375	overexpressed
TC1900008533.hg.1	0.630719	0.00244512	CD37	CD37 molecule	19	Multiple_Complex	NM_001099274	7.67985	8.31056	overexpressed
TC0100017223.hg.1	0.627984	0.0486352	LPGAT1	lysophosphatidylglycerol acyltransferase 1	1	NonCoding	boyboy.aAug10	6.23714	6.86513	overexpressed
TC1100009024.hg.1	-0.62611	0.0052627	LAYN	layilin	11	Coding	OTTHUMT00000400297	5.34021	4.7141	underexpressed
TC1300009714.hg.1	-0.625232	0.0191144	ARGLU1	arginine and glutamate rich 1	13	Multiple_Complex	NR_028062	8.79287	8.16764	underexpressed
TC0800010524.hg.1	0.622757	0.0141742	IMPAD1	inositol monophosphatase domain containing 1	8	Multiple_Complex	NM_001001851	9.35071	9.97347	overexpressed
TC1200011327.hg.1	-0.622268	0.0376546	CSRP2	cysteine and glycine-rich protein 2	12	Multiple_Complex	NM_001004426	8.25668	7.63441	underexpressed
TC0500013301.hg.1	0.617117	0.00666514	DAB2	Dab, mitogen-responsive phosphoprotein, homolog 2 (Drosophila)	5	Multiple_Complex	NM_001128165	11.7413	12.3584	overexpressed
TC0100013278.hg.1	-0.616932	0.00618684	TCEA3	transcription elongation factor A (SII), 3	1	Multiple_Complex	NM_005744	8.32764	7.71071	underexpressed
TC1800007059.hg.1	-0.616342	0.00069037	DTNA	dystrobrevin, alpha	18	Multiple_Complex	NM_001017390	6.37214	5.7558	underexpressed
TC0100007458.hg.1	0.616282	0.00913934	DHDDS	dehydrodolichyl diphosphate synthase subunit	1	Multiple_Complex	NM_021804	10.8111	11.4274	overexpressed
TC1200010838.hg.1	0.615839	0.0024908	ZNF385A	zinc finger protein 385A	12	Multiple_Complex	NM_001135219	7.22538	7.84122	overexpressed
TC0800008197.hg.1	-0.615792	0.0002199	OTUD6B	OTU domain containing 6B	8	Multiple_Complex	NM_000600	5.8239	5.20811	underexpressed
TC1300008668.hg.1	0.614273	0.00045687	LHFP	lipoma HMGIC fusion partner	13	Multiple_Complex	NM_001145201	13.3579	13.9722	overexpressed
TC0400009632.hg.1	-0.613559	0.00437615	FRG1	FSHD region gene 1	4	NonCoding	hsa_circ_0092370	9.20153	8.58797	underexpressed
TC0300012323.hg.1	0.608538	0.00565479	MGLL	monoglyceride lipase	3	Multiple_Complex	NM_001901	9.91308	10.5216	overexpressed
TC0X00011382.hg.1	0.605602	0.00144568	ACSL4	acyl-CoA synthetase long-chain family member 4	X	Multiple_Complex	NM_001220482	6.06912	6.67472	overexpressed
TC0600009228.hg.1	0.604775	0.0137863	NT5DC1	5-nucleotidase domain containing 1	6	Coding	NM_014907	7.94956	8.55434	overexpressed
TC1100013152.hg.1	0.603519	0.0390834	SAA2	serum amyloid A2	11	NonCoding	ENST00000492070	15.1026	15.7061	overexpressed
TC0300008979.hg.1	-0.602875	0.0212818	CLSTN2	calsyntenin 2	3	Multiple_Complex	NM_016565	9.15642	8.55354	underexpressed
TC0300010999.hg.1	0.602498	0.0220793	MAP4	microtubule associated protein 4	3	Multiple_Complex	NM_001310	12.5848	13.1873	overexpressed
TC1400008761.hg.1	0.602332	0.0454044	CMA1	chymase 1, mast cell	14	Multiple_Complex	NM_001015509	5.77644	6.37877	overexpressed
TC1200010413.hg.1	0.602277	0.0361569	ABCD2	ATP binding cassette subfamily D member 2	12	Multiple_Complex	NM_001199159	7.70298	8.30526	overexpressed
TC0500009422.hg.1	-0.601558	0.0118351	NPM1	nucleophosmin (nucleolar phosphoprotein B23, numatrin)	5	Coding	NM_001300974	11.4764	10.8749	underexpressed
TC0100010230.hg.1	0.599902	0.00105685	CD1C	CD1c molecule	1	Multiple_Complex	NM_001039130	4.72942	5.32932	overexpressed
TC2100008529.hg.1	-0.599712	0.0294763	NDUFV3	NADH dehydrogenase (ubiquinone) flavoprotein 3, 10kDa	21	Coding	WRN.dAug10	11.8958	11.296	underexpressed
TC0200010116.hg.1	-0.598558	0.00305643	DFNB59	deafness, autosomal recessive 59	2	Multiple_Complex	NM_001007214	3.78175	3.1832	underexpressed
TC1600009608.hg.1	0.595575	0.00710913	NOMO2	NODAL modulator 2	16	Multiple_Complex	NM_004892	10.0285	10.6241	overexpressed
TC2100007208.hg.1	0.594886	0.0179059	MX1	MX dynamin-like GTPase 1	21	Multiple_Complex	NM_015836	8.34939	8.94428	overexpressed
TC0700011782.hg.1	-0.594365	0.0100813	FAM133B	family with sequence similarity 133, member B	7	Multiple_Complex	NM_002131	6.3024	5.70804	underexpressed
TC0X00006758.hg.1	-0.592171	0.00567043	CNKSR2	connector enhancer of kinase suppressor of Ras 2	X	Multiple_Complex	NM_001004352	7.25036	6.65819	underexpressed
TSUnmapped00000134.hg.1	-0.590589	0.0054565	SLC16A1	solute carrier family 16 (monocarboxylate transporter), member 1		Multiple_Complex	NM_030824	8.46282	7.87223	underexpressed
TC1400007584.hg.1	-0.590115	0.025996	TTC9	tetratricopeptide repeat domain 9	14	Multiple_Complex	NM_006503	5.30292	4.7128	underexpressed
TC0400009860.hg.1	-0.58905	0.0017541	STX18	syntaxin 18	4	Multiple_Complex	NM_001009932	8.39136	7.80231	underexpressed
TC1700012279.hg.1	-0.587776	0.0231956	HOXB-AS3	HOXB cluster antisense RNA 3	17	Multiple_Complex	NR_028330	8.11959	7.53181	underexpressed
TC0100008807.hg.1	-0.58745	0.00256781	NEXN	nexilin (F actin binding protein)	1	Multiple_Complex	NM_000672	9.18804	8.60059	underexpressed
TC0600008981.hg.1	0.583769	0.00177888	AIM1	absent in melanoma 1	6	Coding	NM_001199328	5.62076	6.20453	overexpressed
TC1000012516.hg.1	0.582154	0.0162397	AKR1C2	aldo-keto reductase family 1, member C2	10	Unassigned	NAP1L2.cAug10-unspliced	13.5511	14.1333	overexpressed
TC0900011217.hg.1	0.581925	0.00077853	PTBP3	polypyrimidine tract binding protein 3	9	Coding	NM_001010978	9.37224	9.95417	overexpressed
TC0700006619.hg.1	0.581778	0.0442424	SLC29A4	solute carrier family 29 (equilibrative nucleoside transporter), member 4	7	Coding	ENST00000633992	7.20269	7.78447	overexpressed
TC1000011522.hg.1	0.581759	0.0171381	TM9SF3	transmembrane 9 superfamily member 3	10	Multiple_Complex	NM_001077186	6.56705	7.1488	overexpressed
TC0500007408.hg.1	0.581649	0.0274896	GZMK	granzyme K	5	Multiple_Complex	NM_001114123	4.37016	4.95181	overexpressed
TC0200012031.hg.1	-0.580117	0.0140791	HADHA	Transcript Identified by AceView, Entrez Gene ID(s) 3030	2	Multiple_Complex	NM_001145018	3.96357	3.38346	underexpressed
TC0200007181.hg.1	0.578222	0.0324724	YIPF4	Yip1 domain family member 4	2	Unassigned	C20orf196.hAug10-unspliced	7.05746	7.63568	overexpressed
TC0200008335.hg.1	-0.577585	0.0446818	THNSL2	threonine synthase-like 2	2	Coding	NM_001145132	6.63008	6.05249	underexpressed
TC0900006937.hg.1	0.577013	0.00601806	ACO1	aconitase 1, soluble	9	Multiple_Complex	NM_001099677	11.2244	11.8014	overexpressed
TC0100011454.hg.1	-0.576897	0.0185712	HSD11B1	hydroxysteroid (11-beta) dehydrogenase 1	1	Multiple_Complex	NM_001150	8.99008	8.41319	underexpressed
TC1500009921.hg.1	-0.576217	0.0106528	UACA	uveal autoantigen with coiled-coil domains and ankyrin repeats	15	Multiple_Complex	NM_173647	10.5716	9.99539	underexpressed
TC0100010571.hg.1	0.575657	0.0311364	PRRX1	paired related homeobox 1	1	Multiple_Complex	NM_001137559	9.42723	10.0029	overexpressed
TC1700008104.hg.1	-0.575209	0.0136138	NSF	N-ethylmaleimide-sensitive factor	17	Multiple_Complex	NM_001145290	7.145	6.56979	underexpressed
TC0100014585.hg.1	0.573726	0.00499391	NEGR1	neuronal growth regulator 1	1	Coding	ENST00000631068	10.2569	10.8306	overexpressed
TC1700008102.hg.1	-0.571624	0.0241417	LRRC37A2	leucine rich repeat containing 37, member A2	17	Multiple_Complex	NM_018964	7.59249	7.02087	underexpressed
TC2000009250.hg.1	0.571422	0.0172005	PLTP	phospholipid transfer protein	20	Multiple_Complex	NM_019050	11.6682	12.2396	overexpressed
TC0700009680.hg.1	0.570947	0.0408355	TMEM176A	transmembrane protein 176A	7	Coding	NM_001024598	9.9233	10.4943	overexpressed
TC0200011344.hg.1	-0.570208	0.00284897	NDUFA10	Memczak2013 ANTISENSE, coding, INTERNAL, intronic best transcript NM_004544	2	Multiple_Complex	NM_001178008	4.37793	3.80772	underexpressed
TC1900008432.hg.1	0.569438	0.00335474	EHD2	EH domain containing 2	19	Multiple_Complex	NM_001243253	14.4591	15.0285	overexpressed
TC0800007870.hg.1	-0.568058	0.00235899	CSPP1	centrosome and spindle pole associated protein 1	8	Multiple_Complex	NM_000586	5.32981	4.76176	underexpressed
TC1100007507.hg.1	0.566472	0.0191967	PTPRJ	protein tyrosine phosphatase, receptor type, J	11	Multiple_Complex	NM_015456	4.93307	5.49955	overexpressed
TC0600011466.hg.1	-0.565638	0.00353153	ZBTB12	zinc finger and BTB domain containing 12	6	Coding	NM_207398	3.822	3.25636	underexpressed
TC1200007430.hg.1	-0.564969	0.00163995	SCAF11	Memczak2013 ANTISENSE, CDS, coding, INTERNAL best transcript NM_004719	12	Multiple_Complex	NM_022894	4.38167	3.8167	underexpressed
TC0100013483.hg.1	-0.562757	0.00028131	TAF12	TAF12 RNA polymerase II, TATA box binding protein (TBP)-associated factor, 20kDa	1	Multiple_Complex	NM_001267041	7.09878	6.53602	underexpressed
TC0900012140.hg.1	-0.561929	0.00361765	PGM5	phosphoglucomutase 5	9	Multiple_Complex	ENST00000418612	4.23013	3.6682	underexpressed
TC1000012329.hg.1	-0.55984	0.00021932	BNIP3	BCL2/adenovirus E1B 19kDa interacting protein 3	10	Multiple_Complex	NM_024635	11.1335	10.5737	underexpressed
TC0300010903.hg.1	-0.559504	0.00017701	KIAA1143	KIAA1143	3	Multiple_Complex	NM_001006658	9.49421	8.93471	underexpressed
TC1800007829.hg.1	-0.558197	0.0253793	HSBP1L1	heat shock factor binding protein 1-like 1	18	Multiple_Complex	NM_018711	8.94162	8.38343	underexpressed
TC0300012252.hg.1	0.558109	0.0270491	SNX4	sorting nexin 4	3	Multiple_Complex	NM_025099	6.1571	6.7152	overexpressed
TC0900012189.hg.1	-0.556186	0.00170375	TMEM141	transmembrane protein 141	9	Multiple_Complex	NR_132342	7.47988	6.9237	underexpressed
TC1100010757.hg.1	0.554448	0.0153843	MTCH2	mitochondrial carrier 2	11	Coding	NM_024410	10.6213	11.1757	overexpressed
TC0700011318.hg.1	0.554024	0.0323045	ERV3-1	endogenous retrovirus group 3, member 1	7	Multiple_Complex	NM_001243042	7.55615	8.11018	overexpressed
TC0300007335.hg.1	-0.553975	0.0163801	TMA7	translation machinery associated 7 homolog	3	Multiple_Complex	NM_001146077	9.50625	8.95227	underexpressed
TC0400006579.hg.1	0.553422	0.00321302	ADD1	adducin 1 (alpha)	4	Multiple_Complex	NM_017895	10.5404	11.0938	overexpressed
TC1200010062.hg.1	-0.550779	0.0465332	RERGL	RERG/RAS-like	12	Multiple_Complex	NM_001135862	5.38952	4.83875	underexpressed
TC0300012189.hg.1	0.550685	0.00408577	KPNA1	karyopherin alpha 1	3	Multiple_Complex	NM_020994	6.27274	6.82343	overexpressed
TC0400009694.hg.1	-0.54947	0.00189003	ATP5I	ATP synthase, H+ transporting, mitochondrial Fo complex subunit E	4	Multiple_Complex	NM_001012339	10.4506	9.90109	underexpressed
TC1400007154.hg.1	0.547882	0.0221383	GNG2	guanine nucleotide binding protein (G protein), gamma 2	14	Coding	ENST00000547058	10.3053	10.8532	overexpressed
TC1200007052.hg.1	0.547066	0.00350758	GOLT1B	golgi transport 1B	12	NonCoding	ENST00000503553.3	7.6421	8.18917	overexpressed
TC1500010399.hg.1	0.547051	0.00878014	PLIN1	perilipin 1	15	Multiple_Complex	NM_017619	13.6257	14.1727	overexpressed
TC0700008875.hg.1	-0.546663	0.0318473	MET	MET proto-oncogene, receptor tyrosine kinase	7	Multiple_Complex	NM_001173393	8.16741	7.62075	underexpressed
TC0X00007965.hg.1	-0.546615	0.0221364	TCEAL2	transcription elongation factor A (SII)-like 2	X	Coding	NM_145256	5.64803	5.10142	underexpressed
TC1000011450.hg.1	0.546467	0.0474828	RBP4	retinol binding protein 4, plasma	10	Coding	NM_001293228	13.0942	13.6407	overexpressed
TC14_GL000194v1_random00006432.hg.1	-0.545523	0.00071978	MAFIP	MAFF interacting protein (pseudogene)	14_GL000194v1_	Coding	NM_005447	10.1864	9.64092	underexpressed
TC1900011668.hg.1	-0.545366	0.00728304	ZNF763	zinc finger protein 763	19	Multiple_Complex	NM_006470	5.98243	5.43707	underexpressed
TC0600012434.hg.1	0.544858	0.0307497	ME1	malic enzyme 1, NADP(+)-dependent, cytosolic	6	Multiple_Complex	NM_001039547	9.64425	10.1891	overexpressed
TC0600009505.hg.1	-0.544843	0.0439221	TCF21	transcription factor 21	6	Multiple_Complex	NM_032020	7.71329	7.16844	underexpressed
TC0500008479.hg.1	0.544511	0.0176261	SNX2	sorting nexin 2	5	Multiple_Complex	NM_022140	12.4676	13.0121	overexpressed
TC0400012941.hg.1	-0.543794	0.00852216	THAP9-AS1	THAP9 antisense RNA 1	4	Multiple_Complex	NM_000399	7.42043	6.87663	underexpressed
TC1900011122.hg.1	-0.541655	0.00045342	KCNA7	potassium channel, voltage gated shaker related subfamily A, member 7	19	Multiple_Complex	NM_021202	5.02825	4.4866	underexpressed
TC0700006852.hg.1	0.541199	0.0400584	ABCB5	ATP binding cassette subfamily B member 5	7	Multiple_Complex	NM_000835	5.04562	5.58682	overexpressed
TC1000012471.hg.1	-0.540845	0.0165933	ADIRF	adipogenesis regulatory factor	10	Multiple_Complex	NM_001198993	9.03122	8.49037	underexpressed
TC0900010950.hg.1	-0.540265	0.00508551	XPA	xeroderma pigmentosum, complementation group A	9	Coding	NM_178429	6.83306	6.2928	underexpressed
TC0600013998.hg.1	0.540123	0.026042	THBS2	thrombospondin 2	6	Multiple_Complex	NM_016072	7.11345	7.65358	overexpressed
TC0X00010895.hg.1	0.539669	0.00277172	ZNF75D	zinc finger protein 75D	X	Multiple_Complex	NM_006500	4.37489	4.91456	overexpressed
TC1500008995.hg.1	-0.539237	0.00674343	GOLGA8B	golgin A8 family, member B	15	Multiple_Complex	NM_014899	8.48316	7.94393	underexpressed
TC1000012567.hg.1	-0.539037	0.00587442	AGAP5	ArfGAP with GTPase domain, ankyrin repeat and PH domain 5	10	Multiple_Complex	NM_001144030	9.22127	8.68223	underexpressed
TC1700009042.hg.1	-0.537405	0.00078079	AFMID	arylformamidase	17	Multiple_Complex	NM_005630	5.66255	5.12515	underexpressed
TC0900008463.hg.1	0.536117	0.025581	HSDL2	hydroxysteroid dehydrogenase like 2	9	Multiple_Complex	NM_001161521	9.7066	10.2427	overexpressed
TC0200012956.hg.1	0.535974	0.0309946	GFPT1	glutamine--fructose-6-phosphate transaminase 1	2	NonCoding	ENST00000628008	9.74189	10.2779	overexpressed
TC0500007303.hg.1	0.535411	0.00660628	NNT	nicotinamide nucleotide transhydrogenase	5	Unassigned	ELF1.veAug10-unspliced	6.48999	7.0254	overexpressed
TC1600009022.hg.1	0.535193	0.0264004	TPSB2	tryptase beta 2 (gene/pseudogene)	16	Multiple_Complex	NM_006089	9.77773	10.3129	overexpressed
TC0800011601.hg.1	-0.534934	0.0246885	SAMD12	sterile alpha motif domain containing 12	8	Multiple_Complex	NM_001017999	4.40119	3.86626	underexpressed
TC1200011791.hg.1	-0.533734	0.00772005	CKAP4	cytoskeleton-associated protein 4	12	Unassigned	PLEKHA6.sAug10-unspliced	8.87222	8.33848	underexpressed
TC0100006696.hg.1	-0.533669	0.00131008	ZBTB48	zinc finger and BTB domain containing 48	1	NonCoding	hsa_circ_0001707	3.77398	3.24031	underexpressed
TC1300008691.hg.1	-0.532731	0.0137604	FOXO1	Memczak2013 ALT_ACCEPTOR, ALT_DONOR, coding, INTERNAL, intronic best transcript NM_002015	13	Multiple_Complex	NM_006248	4.50943	3.9767	underexpressed
TC0200009762.hg.1	-0.532263	0.00613488	PKP4	Transcript Identified by AceView, Entrez Gene ID(s) 8502	2	Multiple_Complex	NM_031215	4.03204	3.49978	underexpressed
TC0200006627.hg.1	-0.531564	0.00577756	ID2	inhibitor of DNA binding 2, dominant negative helix-loop-helix protein	2	Multiple_Complex	NM_017891	10.6143	10.0827	underexpressed
TC1900009493.hg.1	0.531334	0.0257471	CD209	CD209 molecule	19	Coding	NM_001003682	8.40164	8.93298	overexpressed
TC1100008673.hg.1	0.530503	0.00092703	TMEM135	transmembrane protein 135	11	Multiple_Complex	NM_017617	6.36844	6.89895	overexpressed
TC1100009485.hg.1	0.529962	0.00641599	FLI1	Fli-1 proto-oncogene, ETS transcription factor	11	Multiple_Complex	NM_001278710	7.16912	7.69908	overexpressed
TC0100010379.hg.1	0.529798	0.0172078	UHMK1	U2AF homology motif (UHM) kinase 1	1	Multiple_Complex	NM_001113402	8.23228	8.76208	overexpressed
TC1200011454.hg.1	-0.529787	0.0147983	CEP290	centrosomal protein 290kDa	12	Multiple_Complex	NM_000930	6.35366	5.82387	underexpressed
TC0300013146.hg.1	-0.529534	0.0374231	TNFSF10	tumor necrosis factor (ligand) superfamily, member 10	3	Multiple_Complex	NM_001013845	14.3264	13.7968	underexpressed
TC0500007491.hg.1	0.529406	0.00894123	GAPT	GRB2-binding adaptor protein, transmembrane	5	Multiple_Complex	NM_153702	4.49903	5.02844	overexpressed
TC1600011365.hg.1	-0.527624	0.00978362	NPIPB9	nuclear pore complex interacting protein family, member B9	16	Multiple_Complex	NM_198482	8.7227	8.19508	underexpressed
TC1900007108.hg.1	0.527368	0.0112614	CALR	calreticulin	19	Coding	ENST00000630248	13.7975	14.3248	overexpressed
TC0500013215.hg.1	0.525901	0.019915	LVRN	laeverin	5	Multiple_Complex	NM_000135	6.72781	7.25371	overexpressed
TC0500011208.hg.1	0.525693	0.0485331	WDR41	WD repeat domain 41	5	Unassigned	FAM133B.rAug10-unspliced	7.2176	7.7433	overexpressed
TC1700009590.hg.1	-0.52551	0.00431714	KIAA0753	KIAA0753	17	Multiple_Complex	OTTHUMT00000194075	4.97834	4.45283	underexpressed
TC0600007207.hg.1	-0.523233	0.00843752	GMNN	geminin, DNA replication inhibitor	6	NonCoding	hsa_circ_0092284	4.73981	4.21657	underexpressed
TC0100011219.hg.1	-0.523204	0.0184566	PPP1R12B	protein phosphatase 1, regulatory subunit 12B	1	Multiple_Complex	NM_001115116	8.46041	7.93721	underexpressed
TC0300010217.hg.1	0.522083	0.0165969	CIDEC	cell death-inducing DFFA-like effector c	3	Multiple_Complex	NM_001863	12.8549	13.377	overexpressed
TC1100012526.hg.1	-0.520647	0.0159848	USP2	ubiquitin specific peptidase 2	11	Coding	NM_001005289	5.18849	4.66784	underexpressed
TC0500011758.hg.1	0.520252	0.0407422	CDO1	cysteine dioxygenase type 1	5	Multiple_Complex	NM_207446	9.77192	10.2922	overexpressed
TC0800011566.hg.1	-0.52004	0.00756379	RAD21	Transcript Identified by AceView, Entrez Gene ID(s) 5885	8	Multiple_Complex	NM_005886	4.54952	4.02948	underexpressed
TC0300013471.hg.1	0.519607	0.0311678	BCL6	B-cell CLL/lymphoma 6	3	Multiple_Complex	NM_134268	11.6438	12.1634	overexpressed
TC1400009147.hg.1	0.519577	0.0300621	PYGL	phosphorylase, glycogen, liver	14	Multiple_Complex	NM_001037172	10.9575	11.4771	overexpressed
TC0100018478.hg.1	-0.518559	0.01586	NBPF10	neuroblastoma breakpoint family, member 10	1	Multiple_Complex	NM_181707	10.4487	9.93011	underexpressed
TC1900010595.hg.1	-0.518472	0.0214203	PPP1R14A	protein phosphatase 1, regulatory (inhibitor) subunit 14A	19	NonCoding	hsa_circ_0001131	10.6541	10.1356	underexpressed
TC1700009949.hg.1	0.51791	0.00183035	SREBF1	sterol regulatory element binding transcription factor 1	17	Multiple_Complex	NM_003083	8.16019	8.6781	overexpressed
TC0200007855.hg.1	-0.517604	0.0110518	MEIS1	Transcript Identified by AceView, Entrez Gene ID(s) 4211	2	Multiple_Complex	NM_001162483	3.87656	3.35895	underexpressed
TC1100012959.hg.1	0.517512	0.0108587	TIMM10B	translocase of inner mitochondrial membrane 10 homolog B (yeast)	11	Coding	NM_001004745	7.56849	8.086	overexpressed
TC1200011727.hg.1	0.517039	0.028823	IGF1	insulin-like growth factor 1 (somatomedin C)	12	Multiple_Complex	NM_002664	9.99743	10.5145	overexpressed
TC0200013003.hg.1	-0.516769	0.00220424	FIGLA	folliculogenesis specific bHLH transcription factor	2	Multiple_Complex	NM_001135597	4.04334	3.52657	underexpressed
TC0400012757.hg.1	0.515707	0.00920322	RNF4	ring finger protein 4	4	Unassigned	EDEM1.iAug10-unspliced	8.19266	8.70837	overexpressed
TC0200010239.hg.1	0.515564	0.0282661	COL3A1	collagen, type III, alpha 1	2	Multiple_Complex	NM_001261390	11.4472	11.9628	overexpressed
TC0800006927.hg.1	0.515133	0.0349477	LPL	lipoprotein lipase	8	Multiple_Complex	NM_004884	13.8046	14.3197	overexpressed
TC1200012723.hg.1	0.514883	0.00102746	ZNF664	zinc finger protein 664	12	Multiple_Complex	NM_001301129	6.28447	6.79936	overexpressed
TC0200008534.hg.1	-0.51409	0.0299815	ANKRD36	ankyrin repeat domain 36	2	Multiple_Complex	NM_001145652	7.5765	7.06241	underexpressed
TC1200008224.hg.1	0.514053	0.0135819	GLIPR1	GLI pathogenesis-related 1	12	NonCoding	ENST00000553898	10.8244	11.3384	overexpressed
TC0200016587.hg.1	-0.513867	0.00505917	PLCL1	phospholipase C-like 1	2	Multiple_Complex	NM_001200049	5.07922	4.56535	underexpressed
TC0500010639.hg.1	-0.513392	0.00087227	CCL28	chemokine (C-C motif) ligand 28	5	NonCoding	hsa_circ_0001892	6.26736	5.75396	underexpressed
TC0900007518.hg.1	0.513356	0.0103648	MAMDC2	MAM domain containing 2	9	Multiple_Complex	NM_018012	6.86141	7.37477	overexpressed
TC0100012778.hg.1	0.51175	0.0139062	ENO1	enolase 1, (alpha)	1	Multiple_Complex	BC105788	12.4693	12.9811	overexpressed
TC1300008916.hg.1	-0.511338	0.00612162	CAB39L	calcium binding protein 39-like	13	Multiple_Complex	NM_138492	6.38121	5.86987	underexpressed
TC0300012813.hg.1	0.510319	0.0190801	P2RY14	purinergic receptor P2Y, G-protein coupled, 14	3	Multiple_Complex	NM_015960	10.5372	11.0475	overexpressed
TC0100012534.hg.1	0.510118	0.00424583	PANK4	pantothenate kinase 4	1	Multiple_Complex	NM_001142281	5.39175	5.90187	overexpressed
TC0400012972.hg.1	0.508954	0.0103967	RNF150	ring finger protein 150	4	Multiple_Complex	NM_001242481	8.21077	8.71973	overexpressed
TC1000012108.hg.1	0.507847	0.0386236	CPXM2	carboxypeptidase X (M14 family), member 2	10	Multiple_Complex	NM_001267033	7.26236	7.77021	overexpressed
TC1600011487.hg.1	-0.507462	0.0082272	NPIPA8	nuclear pore complex interacting protein family, member A8	16	Multiple_Complex	NM_001308350	10.9639	10.4564	underexpressed
TC0700008868.hg.1	0.507233	0.0354342	TES	testin LIM domain protein	7	Multiple_Complex	NM_001270890	5.96203	6.46926	overexpressed
TC1000010509.hg.1	-0.506862	0.0250417	AGAP4	ArfGAP with GTPase domain, ankyrin repeat and PH domain 4	10	Multiple_Complex	NM_015666	8.19802	7.69116	underexpressed
TC0X00006715.hg.1	-0.506768	0.0108404	SCML1	sex comb on midleg-like 1 (Drosophila)	X	Multiple_Complex	NM_001195535	6.74249	6.23572	underexpressed
TC0100013293.hg.1	-0.506749	0.00959509	ID3	inhibitor of DNA binding 3, dominant negative helix-loop-helix protein	1	Multiple_Complex	NM_001177	8.39041	7.88366	underexpressed
TC0200016739.hg.1	-0.506634	0.00374301	ARL5A	ADP-ribosylation factor like GTPase 5A	2	Multiple_Complex	NM_001114121	3.64236	3.13573	underexpressed
TC1500009460.hg.1	-0.5062	0.00375423	FAM214A	family with sequence similarity 214, member A	15	Multiple_Complex	NM_001271937	8.11887	7.61267	underexpressed
TC1200009768.hg.1	0.505931	0.005156	LPCAT3	lysophosphatidylcholine acyltransferase 3	12	Multiple_Complex	NM_000290	7.21703	7.72296	overexpressed
TC0200011885.hg.1	-0.50592	0.00810142	TTC32	tetratricopeptide repeat domain 32	2	Multiple_Complex	NM_144719	4.82807	4.32214	underexpressed
TC1800007680.hg.1	0.505261	0.00237592	CNDP2	CNDP dipeptidase 2 (metallopeptidase M20 family)	18	Coding	NM_015551	9.29888	9.80415	overexpressed
TC0100013303.hg.1	0.504622	0.00135771	HMGCL	3-hydroxymethyl-3-methylglutaryl-CoA lyase	1	Multiple_Complex	NM_138450	6.24222	6.74684	overexpressed
TC1100009068.hg.1	0.5046	0.0161897	NCAM1	neural cell adhesion molecule 1	11	Coding	NM_001282524	7.15353	7.65813	overexpressed
TC1600007959.hg.1	-0.504228	0.0162443	MT1E	metallothionein 1E	16	Coding	NM_005621	12.8438	12.3396	underexpressed
TC1500010842.hg.1	-0.504187	0.00203865	GOLGA8R	golgin A8 family, member R	15	Multiple_Complex	NM_000979	6.65837	6.15418	underexpressed
TC1200010113.hg.1	-0.501784	0.0038628	ABCC9	Transcript Identified by AceView, Entrez Gene ID(s) 10060	12	Multiple_Complex	NM_006623	2.78812	2.28634	underexpressed
TC1600011451.hg.1	-0.50136	0.00091065	TCF25	transcription factor 25 (basic helix-loop-helix)	16	Multiple_Complex	NM_000451	9.65703	9.15567	underexpressed

## Sheet: supplementary_table6
SUPPLEMENTARY TABLE 6. Overlapping changes between DNA methylation and gene expression (DMC-DEG) and their Pearson correlation values of methylation with both, gene expression and T2D-related traits
Gene symbol	CpG ID	delta β	Chromosome	Position	Genomic location	CpG island context	Gene expression logFC	Methylation status in OD	Expression status in OD	DMC-DEG Pearson correlation r	DMC-DEG Pearson correlation p-value	DMC-glucose Pearson correlation r	DMC-glucose Pearson correlation p-value	DMC-HbA1c Pearson correlation r	DMC-HbA1c Pearson correlation p-value
TPD52L1	cg01198661	0.0223795	6	125504065	5'UTR	opensea	-0.760956	hypermethylated	underexpressed	0.559373	0.0344183	0.320206	0.234686	0.371508	0.160658
FKBP5	cg01294490	0.00883288	6	35656906	TSS200	shore	-0.712184	hypermethylated	underexpressed	-0.229905	0.369091	0.363093	0.187888	0.606067	0.0196484
SLITRK4	cg01560464	0.0308496	X	142721195	5'UTR	shore	-0.638891	hypermethylated	underexpressed	-0.53019	0.0692568	0.495275	0.102686	0.41589	0.164346
ABCC9	cg01909678	0.0193386	12	22019999	Body	opensea	-0.501784	hypermethylated	underexpressed	0.493048	0.0851255	0.220346	0.414616	0.291608	0.307934
RNF150	cg02005162	-0.093072	4	141852934	Body	opensea	0.508954	hypomethylated	overexpressed	-0.243481	0.354617	-0.45745	0.0957289	-0.654959	0.0161786
ZNF763	cg02690491	0.041586	19	12075772	TSS200	shore	-0.545366	hypermethylated	underexpressed	-0.639622	0.0201711	0.376248	0.17989	0.558538	0.0478348
ACVR1C	cg02695239	-0.0238084	2	158476243	Body	opensea	0.87009	hypomethylated	overexpressed	-0.582411	0.024955	-0.527473	0.0423421	-0.680503	0.0078407
ZNF75D	cg02803670	0.0483405	X	134478751	TSS1500	island	0.539669	hypermethylated	overexpressed	0.663911	0.0139062	0.339301	0.199119	0.53241	0.036383
HSD11B1	cg02947427	-0.0199202	1	209897658	Body	opensea	-0.576897	hypomethylated	underexpressed	0.396252	0.173881	-0.191071	0.499284	-0.442046	0.147355
TMEM135	cg03169087	-0.0350343	11	86747930	TSS1500	shore	0.530503	hypomethylated	overexpressed	-0.526778	0.0685486	-0.356289	0.189897	-0.421846	0.1104
COL6A3	cg03372974	-0.0247365	2	238255093	Body	opensea	0.75663	hypomethylated	overexpressed	-0.40452	0.149364	-0.531048	0.0383831	-0.561929	0.0406396
SESTD1	cg03401780	-0.0124934	2	180056920	5'UTR	opensea	0.755245	hypomethylated	overexpressed	-0.188689	0.457293	-0.555369	0.0282797	-0.545822	0.0380741
MFSD1	cg03539313	-0.0254037	3	158541027	Body	opensea	0.635012	hypomethylated	overexpressed	-0.263222	0.32102	-0.264024	0.378624	-0.419531	0.17223
DLG2	cg04373607	-0.0322274	11	85151996	Body	opensea	-0.654922	hypomethylated	underexpressed	0.400078	0.160304	-0.376847	0.170516	-0.414127	0.122878
CPXM2	cg04505284	0.042274	10	125545940	Body	opensea	0.507847	hypermethylated	overexpressed	0.434884	0.126009	0.348085	0.199713	0.552314	0.0280628
CDH1	cg04853319	-0.0236681	16	68827444	Body	opensea	-0.760775	hypomethylated	underexpressed	-0.563476	0.0450635	-0.50752	0.0799042	-0.701243	0.00820661
ADD1	cg05532108	0.00841907	4	2845444	TSS200	island	0.553422	hypermethylated	overexpressed	0.612185	0.0124525	0.333669	0.232344	0.494846	0.0622725
TPD52L1	cg05818382	-0.0128027	6	125558131	Body	opensea	-0.760956	hypomethylated	underexpressed	-0.350991	0.239824	-0.364215	0.190626	-0.412083	0.139929
TCEA3	cg06177627	0.0108615	1	23751208	1stExon	island	-0.616932	hypermethylated	underexpressed	-0.60431	0.0403903	0.443483	0.106319	0.595788	0.024339
PTN	cg06644721	0.0209336	7	136944526	5'UTR	opensea	-0.634261	hypermethylated	underexpressed	-0.117699	0.498617	0.246989	0.371271	0.343974	0.200448
PPFIA2	cg06859971	-0.0367104	12	81810669	Body	opensea	-0.645278	hypomethylated	underexpressed	0.241179	0.368746	-0.522017	0.0436263	-0.496963	0.066961
PANK4	cg07010340	-0.00730512	1	2442012	Body	shore	0.510118	hypomethylated	overexpressed	-0.500984	0.079409	-0.354156	0.24796	-0.293452	0.274948
RGS6	cg07274562	-0.0125819	14	72531369	5'UTR	opensea	-0.860065	hypomethylated	underexpressed	0.295708	0.297483	-0.278622	0.365225	-0.569955	0.0552109
TCEA3	cg07356011	-0.0161293	1	23750579	Body	island	-0.616932	hypomethylated	underexpressed	0.421868	0.116538	-0.377046	0.158497	-0.356817	0.192917
RGS6	cg07509323	-0.0711912	14	72703562	Body	opensea	-0.860065	hypomethylated	underexpressed	0.36669	0.212659	-0.425732	0.121399	-0.482453	0.0867547
CSPP1	cg07896832	0.0418971	8	67975874	TSS1500	shore	-0.568058	hypermethylated	underexpressed	-0.470292	0.109334	0.47492	0.0646335	0.617078	0.0130122
FLI1	cg08136110	0.0113727	11	128626808	Body	opensea	0.529962	hypermethylated	overexpressed	0.277943	0.318256	0.369048	0.167925	0.524894	0.0427434
COL6A3	cg08261446	-0.0290795	2	238306938	5'UTR	opensea	0.75663	hypomethylated	overexpressed	-0.169154	0.473826	-0.13236	0.528171	-0.22653	0.392917
GREM1	cg08495115	0.0125839	15	33010399	5'UTR	island	0.711051	hypermethylated	overexpressed	0.678437	0.0123549	0.374108	0.161795	0.475919	0.0818984
HMGCL	cg08673615	0.00968856	1	24151775	Body	opensea	0.504622	hypermethylated	overexpressed	0.388128	0.163435	0.209604	0.459731	0.456982	0.0998165
THNSL2	cg09033577	0.0424182	2	88485744	3'UTR	opensea	-0.577585	hypermethylated	underexpressed	-0.339279	0.245855	0.412101	0.117194	0.405898	0.118546
NNT	cg09489281	0.0171888	5	43604149	5'UTR	shore	0.535411	hypermethylated	overexpressed	0.514651	0.0634448	0.436625	0.159732	0.71824	0.00403839
NSF	cg09613464	0.54601	17	44803866	Body	opensea	-0.575209	hypermethylated	underexpressed	-0.341979	0.221846	0.528882	0.0340852	0.666105	0.00394013
MTCH2	cg12161603	-0.0560296	11	47659321	Body	opensea	0.554448	hypomethylated	overexpressed	0.449392	0.116286	-0.191039	0.450811	-0.271557	0.332692
NQO1	cg12178385	0.0225417	16	69761720	TSS1500	shore	0.675504	hypermethylated	overexpressed	0.415985	0.1563	0.531309	0.0390601	0.611868	0.0251458
PTBP3	cg12303909	0.0142479	9	115011205	Body	opensea	0.581925	hypermethylated	overexpressed	0.615817	0.0224189	0.446722	0.0873539	0.529952	0.0402965
HTR2B	cg12793238	0.0271016	2	231977049	Body	opensea	0.657314	hypermethylated	overexpressed	0.434614	0.132202	0.47125	0.0757485	0.578961	0.0260227
MEST	cg13104298	0.018715	7	130131905	5'UTR	island	0.828039	hypermethylated	overexpressed	0.559958	0.0499388	0.335229	0.21631	0.339317	0.220515
DEFB132	cg13151472	0.0484732	20	237300	TSS1500	opensea	0.968092	hypermethylated	overexpressed	0.364461	0.20325	0.294602	0.270131	0.471847	0.0917879
GMNN	cg13322464	0.0574201	6	24774713	TSS1500	shore	-0.523233	hypermethylated	underexpressed	-0.449562	0.13136	0.472597	0.103095	0.595788	0.00814841
RGS6	cg13647459	0.024847	14	72900738	Body	opensea	-0.860065	hypermethylated	underexpressed	0.456774	0.11471	0.381871	0.181058	0.303051	0.27848
FADS2	cg13764085	0.0100399	11	61607741	Body	opensea	0.721459	hypermethylated	overexpressed	0.569775	0.0291248	0.289468	0.269876	0.562011	0.0229474
LPGAT1	cg14513226	0.0071345	1	212003502	5'UTR	island	0.627984	hypermethylated	overexpressed	-0.015245	0.536288	0.18902	0.472179	0.399595	0.166754
CEP290	cg14555810	-0.0479384	12	88444663	Body	opensea	-0.529787	hypomethylated	underexpressed	0.298941	0.291431	-0.411308	0.170312	-0.50998	0.0628081
BCL6	cg14893267	-0.00840566	3	187463559	TSS200	shore	0.519607	hypomethylated	overexpressed	-0.517777	0.0629756	-0.329022	0.257637	-0.547735	0.0496604
SNX2	cg15175985	0.00929848	5	122110695	TSS200	island	0.544511	hypermethylated	overexpressed	0.348719	0.233108	0.447465	0.12578	0.691112	0.00477983
ADRBK2	cg15913873	0.0183935	22	26100838	Body	opensea	0.715055	hypermethylated	overexpressed	0.53711	0.0637995	0.277762	0.345144	0.552778	0.044496
MET	cg16424884	-0.01789	7	116378637	Body	opensea	-0.546663	hypomethylated	underexpressed	0.462237	0.107361	-0.464397	0.0986966	-0.448365	0.0904179
ATP11A	cg16762784	0.00890988	13	113520805	Body	opensea	-0.751201	hypermethylated	underexpressed	-0.765869	0.00308695	0.373818	0.207307	0.548562	0.0387906
TNMD	cg16829758	-0.0500733	X	99847172	Body	opensea	-0.879723	hypomethylated	underexpressed	0.394742	0.190677	-0.211951	0.419303	-0.194758	0.440008
EHD2	cg16860712	0.00854322	19	48244461	Body	island	0.569438	hypermethylated	overexpressed	0.68092	0.00971175	0.547855	0.0406434	0.652701	0.0120183
MX1	cg17155270	-0.0144772	21	42802197	5'UTR	shelf	0.594886	hypomethylated	overexpressed	-0.210778	0.399504	-0.199826	0.455284	-0.262255	0.341295
SAA2	cg17310354	0.106428	11	18260736	3'UTR	opensea	0.603519	hypermethylated	overexpressed	0.244541	0.320003	0.27175	0.364668	0.332234	0.239474
PPP1R12B	cg17492940	0.0248664	1	202407102	Body	opensea	-0.523205	hypermethylated	underexpressed	-0.670103	0.0100409	0.487095	0.063039	0.630858	0.00919716
RGS6	cg17922283	-0.0679743	14	72799938	Body	opensea	-0.860065	hypomethylated	underexpressed	-0.343734	0.229606	-0.398638	0.128307	-0.462043	0.0821524
UACA	cg18121641	-0.0623407	15	70991223	Body	opensea	-0.576217	hypomethylated	underexpressed	0.476625	0.104081	-0.189207	0.474336	-0.435392	0.127773
TES	cg18182548	0.013977	7	115890284	Body	opensea	0.507233	hypermethylated	overexpressed	0.311029	0.280412	0.296982	0.274974	0.39318	0.132353
HIST1H4C	cg18269503	0.0120549	6	26104560	1stExon	shore	-0.894025	hypermethylated	underexpressed	-0.347387	0.202431	0.501061	0.095456	0.627193	0.0219204
PRRX1	cg18626683	0.0582031	1	170659175	Body	opensea	0.575657	hypermethylated	overexpressed	0.686839	0.00739967	0.187882	0.459931	0.368834	0.181947
SNX4	cg18764438	0.0121894	3	125238508	Body	island	0.558109	hypermethylated	overexpressed	0.19445	0.394684	0.437148	0.148791	0.736398	0.00738436
SESTD1	cg19470992	-0.0202391	2	180056643	5'UTR	opensea	0.755245	hypomethylated	overexpressed	-0.303112	0.285214	-0.233522	0.394901	-0.412338	0.128216
POSTN	cg19471870	0.0170171	13	38145678	Body	opensea	0.634621	hypermethylated	overexpressed	0.243562	0.365947	0.284034	0.341095	0.526086	0.0637878
CDH1	cg19834745	0.0114725	16	68777093	Body	opensea	-0.760775	hypermethylated	underexpressed	0.368223	0.211111	0.162981	0.501342	0.232348	0.385097
ABCC9	cg20025970	-0.0187066	12	22089560	1stExon	opensea	-0.501784	hypomethylated	underexpressed	-0.674317	0.00907352	-0.484609	0.0547942	-0.632962	0.00820661
CSRP2	cg20252022	0.00827112	12	77272172	5'UTR	shore	-0.622268	hypermethylated	underexpressed	-0.466969	0.0991204	0.495367	0.0618831	0.568428	0.0305602
ATP11A	cg20370864	-0.0435201	13	113467461	Body	shelf	-0.751201	hypomethylated	underexpressed	0.482153	0.0858345	-0.543941	0.0529756	-0.713775	0.00646074
LPL	cg20435463	0.0218993	8	19796533	TSS200	shore	0.515133	hypermethylated	overexpressed	0.759296	0.00353099	0.39272	0.140086	0.686025	0.0038419
ID2	cg20495404	-0.031129	2	8823649	3'UTR	shore	-0.531564	hypomethylated	underexpressed	0.600853	0.0483312	-0.234778	0.383773	-0.394651	0.133034
HADHA	cg20517616	-0.0191311	2	26468218	TSS1500	island	-0.580117	hypomethylated	underexpressed	0.58206	0.0435602	-0.237771	0.406554	-0.470777	0.130139
CDH1	cg20543683	-0.0365111	16	68812420	Body	opensea	-0.760775	hypomethylated	underexpressed	0.640979	0.0157706	-0.252767	0.361444	-0.170355	0.484297
PPFIA2	cg20594430	-0.0198747	12	81764474	TSS1500	opensea	-0.645278	hypomethylated	underexpressed	0.190345	0.409607	-0.529317	0.0415218	-0.475459	0.0893329
CCBE1	cg20696372	0.039218	18	57110349	Body	opensea	-0.668443	hypermethylated	underexpressed	-0.264941	0.334393	0.202149	0.430348	0.436955	0.120388
CTSC	cg21044820	-0.0321713	11	88030631	Body	opensea	0.938926	hypomethylated	overexpressed	-0.667526	0.0123978	-0.295856	0.331606	-0.369895	0.196486
PRRX1	cg21452144	0.0147878	1	170690660	Body	opensea	0.575657	hypermethylated	overexpressed	0.328104	0.242457	0.480075	0.0932439	0.425009	0.125362
MEST	cg22115706	-0.00794509	7	130125719	TSS1500	shore	0.828039	hypomethylated	overexpressed	-0.430147	0.1435	-0.634058	0.0240433	-0.578123	0.0291768
COL8A1	cg22366214	0.0163187	3	99472358	5'UTR	opensea	-0.643616	hypermethylated	underexpressed	-0.38419	0.208257	0.210699	0.415265	0.27505	0.323999
MAP4	cg22700215	-0.0377468	3	47952841	Body	opensea	0.602498	hypomethylated	overexpressed	-0.352259	0.209901	-0.514328	0.0358098	-0.530135	0.0354325
TM9SF3	cg23141096	0.00611007	10	98347050	TSS1500	island	0.581759	hypermethylated	overexpressed	0.414183	0.16276	0.0624267	0.494758	0.318856	0.294009
BNIP3	cg23471067	0.0239638	10	133793477	Body	island	-0.55984	hypermethylated	underexpressed	-0.636015	0.0236063	0.296385	0.311996	0.48714	0.101384
ZNF75D	cg23490611	-0.0489924	X	134475099	5'UTR	shelf	0.539669	hypomethylated	overexpressed	-0.540086	0.068605	-0.353844	0.219284	-0.613768	0.0132629
MAP4	cg24476243	0.0503349	3	47992056	Body	opensea	0.602498	hypermethylated	overexpressed	0.619827	0.0245791	0.28935	0.283373	0.449909	0.0862893
PKP4	cg24760753	0.0339709	2	159534030	Body	opensea	-0.532263	hypermethylated	underexpressed	-0.647446	0.0114113	0.432587	0.0962998	0.601703	0.0205519
ATP11A	cg25043602	0.0319474	13	113489734	Body	shelf	-0.751201	hypermethylated	underexpressed	-0.53377	0.037845	0.539091	0.0312239	0.686309	0.00293298
MTCH2	cg25152200	0.015836	11	47663666	Body	island	0.554448	hypermethylated	overexpressed	-0.209042	0.403939	0.505474	0.0509876	0.634997	0.0135618
CDH1	cg25934308	0.0102887	16	68862967	Body	opensea	-0.760775	hypermethylated	underexpressed	-0.499766	0.0813455	0.421374	0.146613	0.46994	0.0974161
CLSTN2	cg26207573	-0.0138392	3	140181818	Body	opensea	-0.602875	hypomethylated	underexpressed	-0.563476	0.0135298	-0.445065	0.106823	-0.557189	0.0379444
NEGR1	cg26491461	0.00900392	1	72748417	TSS200	shore	0.573726	hypermethylated	overexpressed	0.366021	0.214294	0.160184	0.47183	0.373	0.216786
CSPP1	cg27473073	-0.0221435	8	67996256	Body	opensea	-0.568058	hypomethylated	underexpressed	0.304884	0.256938	-0.44365	0.128253	-0.405171	0.128713

## Sheet: supplementary_table7
SUPPLEMENTARY TABLE 7. Gene set enrichment analysis of DMCs, Kyoto Encyclopedia of Genes and Genomes pathway enrichments of with genes with DMC-DEG
Gene Set ID	Description	Size	Expect	Ratio	p-value	Gene Symbols
hsa00650	Butanoate metabolism	28	0.11246	17.783	0.0055253	HADHA, HMGCL
hsa05202	Transcriptional misregulation in cancer	186	0.74709	5.3541	0.0061486	BCL6, FLI1, ID2, MET
hsa00280	Valine, leucine and isoleucine degradation	48	0.1928	10.374	0.015689	HADHA, HMGCL
hsa01212	Fatty acid metabolism	48	0.1928	10.374	0.015689	HADHA, FADS2
hsa04390	Hippo signaling pathway	154	0.61856	4.85	0.023226	CDH1, DLG2, ID2
hsa04520	Adherens junction	72	0.2892	6.9157	0.033504	CDH1, MET
hsa05218	Melanoma	72	0.2892	6.9157	0.033504	CDH1, MET
hsa03320	PPAR signaling pathway	74	0.29723	6.7288	0.035231	FADS2, LPL
hsa05100	Bacterial invasion of epithelial cells	74	0.29723	6.7288	0.035231	CDH1, MET
hsa00072	Synthesis and degradation of ketone bodies	10	0.040166	24.897	0.039471	HMGCL

## Sheet: supplementary_table8
SUPPLEMENTARY TABLE 8. Validated DMCs at nominal p-value in combined cohorts
CpG ID	delta β %	p-value	Mean β OND	Mean β OD	Methylation status in OD	Chromosome	Position	Gene symbol	Genomic location	CpG island context	DMC with same direction as in Supplementary Table.S2
cg09114833	0.0572923	0.00052456	0.750935	0.808227	hypermethylated	11	74699470	NEU3	TSS1500	shore
cg02517528	-0.105324	0.000875475	0.805905	0.700581	hypomethylated	12	132068115		IGR	opensea	Yes
cg10209670	-0.0301586	0.00102715	0.943203	0.913044	hypomethylated	15	93128681		IGR	opensea	Yes
cg26284735	-0.107328	0.00115276	0.602665	0.495337	hypomethylated	3	5065165		IGR	shelf	Yes
cg22398783	0.0697234	0.00134658	0.594441	0.664164	hypermethylated	9	93880106		IGR	island	Yes
cg02786019	-0.0273676	0.00180427	0.9143	0.886933	hypomethylated	7	142582859	TRPV6	Body	opensea	Yes
cg05627522	0.0387505	0.00192657	0.0668313	0.105582	hypermethylated	15	75251581		IGR	island	Yes
cg09443748	0.0437986	0.00196734	0.22253	0.266329	hypermethylated	5	174008626		IGR	opensea	Yes
cg23985374	0.0684536	0.00201398	0.51163	0.580083	hypermethylated	5	140240941	PCDHA6	Body	shore	Yes
cg09810059	0.0911567	0.0020194	0.370591	0.461748	hypermethylated	1	29805006		IGR	island
cg25697726	0.0868412	0.0020664	0.291834	0.378676	hypermethylated	X	56589918	UBQLN2	TSS200	shore
cg11177264	0.0492668	0.00231277	0.102391	0.151658	hypermethylated	11	64739539	C11orf85	1stExon	island	Yes
cg23875752	0.0697631	0.00241499	0.334384	0.404147	hypermethylated	11	71189385	NADSYN1	Body	opensea
cg03841028	0.0258749	0.00257542	0.0734096	0.0992845	hypermethylated	1	200860378	C1orf106	TSS1500	island	Yes
cg03303774	0.09747	0.00262161	0.195698	0.293168	hypermethylated	4	1407052		IGR	shore	Yes
cg07994859	-0.0371946	0.00267925	0.899833	0.862638	hypomethylated	13	79328636		IGR	opensea
cg25140607	0.0586495	0.0028773	0.134273	0.192922	hypermethylated	6	10410544	TFAP2A	Body	island
cg06259025	0.0544434	0.00365283	0.114776	0.16922	hypermethylated	13	52769875	THSD1P	TSS1500	island	Yes
cg27334928	0.0755936	0.00373356	0.58502	0.660613	hypermethylated	9	102277580		IGR	opensea	Yes
cg18351999	0.0811572	0.00407304	0.144931	0.226088	hypermethylated	11	406901	SIGIRR	Body	island	Yes
cg04535120	0.0537473	0.00411001	0.192838	0.246586	hypermethylated	8	16613053		IGR	opensea	Yes
cg06654109	0.0463858	0.00423676	0.193135	0.239521	hypermethylated	10	50819950	SLC18A3	1stExon	island	Yes
cg14878917	0.0271926	0.00427067	0.0783147	0.105507	hypermethylated	1	217311209	ESRRG	TSS200	shore	Yes
cg15162392	0.0460727	0.00433133	0.0941043	0.140177	hypermethylated	2	37571729	QPCT	TSS200	island	Yes
cg21893210	0.0689834	0.00471532	0.275416	0.344399	hypermethylated	2	220108407	GLB1L	5'UTR	shore	Yes
cg19866306	0.048193	0.00482729	0.736413	0.784606	hypermethylated	1	18071832		IGR	opensea
cg26623444	0.0320284	0.00497132	0.0798453	0.111874	hypermethylated	7	31376092		IGR	island	Yes
cg20664974	0.0557748	0.00526654	0.394236	0.450011	hypermethylated	20	43025377	HNF4A-AS1	TSS1500	opensea
cg13859847	-0.0463912	0.00530278	0.646934	0.600543	hypomethylated	15	79579422	ANKRD34C	5'UTR	shelf	Yes
cg22739207	0.0439562	0.00539192	0.332248	0.376204	hypermethylated	5	1356382		IGR	opensea	Yes
cg08368063	0.0468418	0.00540098	0.174425	0.221267	hypermethylated	17	27950074		IGR	island	Yes
cg13492164	-0.0272539	0.00542657	0.941455	0.914201	hypomethylated	14	78709782		IGR	opensea	Yes
cg20584555	-0.051477	0.0055969	0.862771	0.811294	hypomethylated	11	61717780	BEST1	5'UTR	opensea	Yes
cg11283819	0.0488959	0.00584966	0.170731	0.219627	hypermethylated	13	30689528		IGR	shore	Yes
cg05271743	0.0875811	0.00585491	0.549342	0.636923	hypermethylated	1	205216467	TMCC2	Body	opensea	Yes
cg05050864	-0.0404681	0.00593234	0.59005	0.549582	hypomethylated	X	136118853		IGR	shelf	Yes
cg00390253	-0.0285311	0.00645943	0.854369	0.825838	hypomethylated	3	50241300	SLC38A3	TSS1500	shore	Yes
cg13178295	0.0427387	0.00657754	0.279348	0.322087	hypermethylated	6	28742980		IGR	opensea	Yes
cg17813164	0.0255187	0.00667336	0.799594	0.825113	hypermethylated	7	75550364	POR	5'UTR	opensea	Yes
cg02520942	0.0514558	0.0070189	0.719675	0.771131	hypermethylated	X	128782756	APLN	Body	opensea
cg07180307	0.0169759	0.00706593	0.0515303	0.0685061	hypermethylated	11	109294168	C11orf87	5'UTR	island	Yes
cg17827477	-0.0342659	0.00753742	0.781158	0.746892	hypomethylated	22	49487343		IGR	island	Yes
cg19170015	0.0330471	0.00755084	0.0452036	0.0782507	hypermethylated	4	74734714	CXCL1	TSS1500	shore
cg11298379	0.0540951	0.00756619	0.346668	0.400763	hypermethylated	5	1359691		IGR	opensea	Yes
cg26434090	0.0457568	0.0077233	0.665642	0.711399	hypermethylated	11	117665395	DSCAML1	Body	shore	Yes
cg01561869	0.0752723	0.00781603	0.333244	0.408517	hypermethylated	5	140725147	PCDHGA2	Body	island	Yes
cg22699620	-0.0667798	0.00804535	0.589982	0.523203	hypomethylated	21	46348691	ITGB2	5'UTR	shelf	Yes
cg11247378	0.0942304	0.00810751	0.450125	0.544356	hypermethylated	22	39784982		IGR	island	Yes
cg04557025	0.0395208	0.00835163	0.850071	0.889592	hypermethylated	10	61112134	FAM13C	Body	opensea	Yes
cg06647001	0.0374298	0.00841665	0.758037	0.795467	hypermethylated	20	23077908		IGR	opensea	Yes
cg13045814	0.0552181	0.00866635	0.682261	0.737479	hypermethylated	2	178873847	PDE11A	Body	opensea
cg05844859	-0.0665241	0.00872378	0.885874	0.819349	hypomethylated	3	132444827	NCRNA00119	Body	shelf	Yes
cg03413097	0.0200956	0.00886471	0.0700376	0.0901332	hypermethylated	7	156811422		IGR	island	Yes
cg23715709	-0.0662037	0.00910054	0.494699	0.428495	hypomethylated	1	234086989	SLC35F3	Body	opensea	Yes
cg05983315	0.0376017	0.00928035	0.0609342	0.098536	hypermethylated	19	58545837	ZSCAN1	5'UTR	island	Yes
cg06869136	0.0430985	0.00932313	0.792881	0.835979	hypermethylated	4	129879038	SCLT1	Body	opensea	Yes
cg24582377	0.0606096	0.00945243	0.28268	0.343289	hypermethylated	12	58138195	TSPAN31	TSS1500	opensea	Yes
cg02741348	0.027426	0.00955554	0.767258	0.794684	hypermethylated	3	42574303	VIPR1	Body	shelf	Yes
cg04020984	0.0540384	0.0097495	0.198045	0.252083	hypermethylated	6	26988150	LOC100270746	TSS200	shore	Yes
cg26356462	0.0260097	0.00988466	0.0522964	0.0783061	hypermethylated	8	6658407		IGR	opensea
cg00482254	0.0350089	0.0101062	0.658114	0.693123	hypermethylated	7	158895760	VIPR2	Body	opensea
cg05117258	0.0413723	0.0103738	0.762355	0.803727	hypermethylated	17	43279120		IGR	opensea	Yes
cg06647751	0.046763	0.0104751	0.0833431	0.130106	hypermethylated	10	88149324		IGR	island	Yes
cg14759944	0.0653293	0.0105091	0.581909	0.647238	hypermethylated	5	80009589	MSH3	Body	opensea	Yes
cg00345792	-0.020454	0.0107237	0.930937	0.910483	hypomethylated	1	27877772	AHDC1	Body	shelf	Yes
cg08194548	0.0490442	0.0107374	0.729516	0.778561	hypermethylated	10	135026342	KNDC1	Body	shelf
cg25602536	0.0268255	0.0109996	0.0758472	0.102673	hypermethylated	2	8816608		IGR	island	Yes
cg07268684	0.0364959	0.0114118	0.685518	0.722013	hypermethylated	3	73476783	PDZRN3	Body	opensea
cg08784247	0.082793	0.0114797	0.517457	0.60025	hypermethylated	12	81329808	MIR618	TSS200	shore	Yes
cg00302703	0.0381404	0.0115332	0.693987	0.732127	hypermethylated	10	22933635	PIP4K2A	Body	opensea	Yes
cg14869070	0.0638941	0.01159	0.652744	0.716638	hypermethylated	1	212336373		IGR	opensea	Yes
cg10602248	0.0607211	0.0116148	0.403133	0.463854	hypermethylated	2	220108337	GLB1L	1stExon	island	Yes
cg15081698	0.0385289	0.011975	0.114395	0.152924	hypermethylated	6	101847050	GRIK2	5'UTR	island	Yes
cg19508458	-0.0482952	0.011997	0.722832	0.674537	hypomethylated	14	97091902		IGR	opensea	Yes
cg09478960	0.0232812	0.0120197	0.771187	0.794468	hypermethylated	9	129963518	RALGPS1	Body	opensea	Yes
cg04751558	0.0421709	0.0121329	0.0820096	0.12418	hypermethylated	10	131927401		IGR	island	Yes
cg03240800	0.074143	0.0122467	0.736298	0.810441	hypermethylated	5	140219613	PCDHA6	Body	shore	Yes
cg05537639	0.0274614	0.0124601	0.746212	0.773674	hypermethylated	17	35021905		IGR	opensea
cg19886436	0.0264207	0.0125484	0.803749	0.83017	hypermethylated	20	18295989	ZNF133	Body	opensea	Yes
cg08469419	-0.0463104	0.012596	0.759996	0.713686	hypomethylated	11	17555063	USH1C	Body	opensea
cg22359430	0.0418644	0.0126134	0.182496	0.224361	hypermethylated	6	97371949	KLHL32	TSS1500	shore
cg10831628	0.0402288	0.0128822	0.76196	0.802188	hypermethylated	9	6761547	KDM4C	5'UTR	shelf	Yes
cg24859617	-0.0608402	0.013104	0.803503	0.742663	hypomethylated	11	125656966	PATE3	TSS1500	opensea	Yes
cg08378505	0.0484239	0.0132343	0.103089	0.151513	hypermethylated	17	73127297	NT5C	Body	island	Yes
cg25752087	-0.0631494	0.0132762	0.534933	0.471784	hypomethylated	17	12523042		IGR	opensea	Yes
cg15878083	0.0333304	0.013458	0.748531	0.781861	hypermethylated	8	141227076	TRAPPC9	Body	opensea	Yes
cg00564759	0.0230311	0.0134688	0.228721	0.251752	hypermethylated	16	29818771	MAZ	Body	island	Yes
cg03844210	0.0327995	0.0135154	0.65372	0.686519	hypermethylated	17	27345617		IGR	shore
cg18129578	-0.0440947	0.0135695	0.681031	0.636936	hypomethylated	5	95589114	LOC101929710	Body	opensea	Yes
cg26367719	-0.0496395	0.0137377	0.693139	0.6435	hypomethylated	19	55875605	FAM71E2	TSS1500	shore	Yes
cg25362709	-0.0702951	0.0138935	0.843804	0.773509	hypomethylated	11	124413728	OR8B12	TSS200	opensea	Yes
cg18063149	-0.0168609	0.0140506	0.959312	0.942451	hypomethylated	1	171060071	FMO3	5'UTR	opensea
cg18546037	-0.0338349	0.0143849	0.862911	0.829076	hypomethylated	3	121363104	HCLS1	Body	opensea	Yes
cg00277334	-0.0458467	0.0144838	0.358326	0.312479	hypomethylated	10	82204260		IGR	opensea	Yes
cg18713748	0.0408473	0.0146589	0.267447	0.308295	hypermethylated	5	140706190		IGR	opensea	Yes
cg15402232	0.0651046	0.0146893	0.466638	0.531742	hypermethylated	22	39631806	PDGFB	Body	shelf
cg01906237	0.0230893	0.0147337	0.814199	0.837288	hypermethylated	10	71417741		IGR	opensea
cg15165114	0.0219491	0.0149295	0.567841	0.589791	hypermethylated	X	57936655	ZXDA	1stExon	island	Yes
cg23520347	0.0805648	0.0150202	0.255638	0.336203	hypermethylated	1	206730839	RASSF5	Body	island	Yes
cg16680167	-0.035061	0.0151502	0.660689	0.625628	hypomethylated	7	154474156	DPP6	Body	opensea	Yes
cg08255147	0.0440945	0.0153816	0.446952	0.491046	hypermethylated	X	53460775	HSD17B10	Body	shore
cg13481359	0.048358	0.0154085	0.296318	0.344676	hypermethylated	2	73520043	EGR4	Body	island	Yes
cg09676045	0.0305151	0.0155152	0.740866	0.771381	hypermethylated	5	31671593		IGR	opensea
cg00408231	0.0322397	0.0156876	0.645991	0.678231	hypermethylated	X	100807848	ARMCX1	5'UTR	island	Yes
cg01331430	0.0275314	0.0160109	0.763613	0.791145	hypermethylated	12	105721218	KCCAT198	TSS1500	shelf	Yes
cg04178787	0.028687	0.0162732	0.119405	0.148092	hypermethylated	2	123418787		IGR	opensea
cg15611809	0.0456687	0.0163581	0.736555	0.782223	hypermethylated	5	67483833		IGR	opensea	Yes
cg08497835	0.0578878	0.0164422	0.33819	0.396078	hypermethylated	1	29253988	EPB41	5'UTR	opensea
cg05210266	0.0267224	0.0168193	0.0497867	0.0765091	hypermethylated	8	65282507		IGR	island	Yes
cg23770419	0.0307265	0.0168649	0.715937	0.746664	hypermethylated	X	134340778		IGR	opensea	Yes
cg16528678	-0.0251412	0.0169872	0.917439	0.892298	hypomethylated	5	94830		IGR	shelf	Yes
cg05350850	-0.0670155	0.017123	0.820134	0.753119	hypomethylated	1	24383201	MYOM3	3'UTR	opensea
cg07849604	0.0879116	0.0173744	0.47979	0.567701	hypermethylated	3	129693134	TRH	TSS200	island	Yes
cg11305349	0.027712	0.0176693	0.774062	0.801774	hypermethylated	X	119536550		IGR	opensea	Yes
cg00046156	-0.0326389	0.0179428	0.6816	0.648961	hypomethylated	5	2109785		IGR	shelf
cg15077975	0.055922	0.0179636	0.58813	0.644052	hypermethylated	3	6781230		IGR	opensea	Yes
cg13644300	-0.0218907	0.0180313	0.916483	0.894592	hypomethylated	9	136577774	SARDH	Body	opensea	Yes
cg21851210	0.0537686	0.0182092	0.639831	0.693599	hypermethylated	3	192167183	FGF12	Body	opensea	Yes
cg21599081	-0.046576	0.0182638	0.844361	0.797785	hypomethylated	4	1511568		IGR	shelf	Yes
cg04941227	0.0339345	0.0183868	0.720641	0.754575	hypermethylated	1	11828017	C1orf167	Body	opensea	Yes
cg04945312	0.0628682	0.0186063	0.400767	0.463636	hypermethylated	2	220108383	GLB1L	5'UTR	shore	Yes
cg03531673	-0.037113	0.0186641	0.719538	0.682425	hypomethylated	1	73240887		IGR	opensea	Yes
cg05648398	0.0266866	0.0187331	0.821723	0.848409	hypermethylated	18	35099376	CELF4	Body	opensea
cg01645496	0.0262611	0.0188194	0.77371	0.799971	hypermethylated	7	47523214	TNS3	5'UTR	opensea	Yes
cg09668735	0.0273352	0.0189104	0.825747	0.853082	hypermethylated	14	65532980	MAX	Body	opensea
cg18576057	-0.0299461	0.018911	0.793082	0.763136	hypomethylated	15	98982463	FAM169B	3'UTR	opensea	Yes
cg25633548	0.0179145	0.0190031	0.864718	0.882633	hypermethylated	5	94358756	MCTP1	Body	opensea
cg25119870	0.0440888	0.0190851	0.342689	0.386778	hypermethylated	X	122318637	GRIA3	Body	shore	Yes
cg10491628	0.050067	0.0194928	0.0700626	0.12013	hypermethylated	6	29521220		IGR	island	Yes
cg13312094	0.0328171	0.0195302	0.324078	0.356895	hypermethylated	19	19321359	NCAN	TSS1500	shore	Yes
cg07671446	-0.0540867	0.0196157	0.843078	0.788991	hypomethylated	12	55455154		IGR	opensea	Yes
cg24533913	0.0256768	0.0198323	0.0574769	0.0831537	hypermethylated	22	30116489	CABP7	1stExon	island	Yes
cg02681369	-0.0143645	0.019907	0.978446	0.964082	hypomethylated	5	138092169	CTNNA1	5'UTR	shelf
cg26736812	0.027387	0.0201011	0.0648872	0.0922743	hypermethylated	17	48042353		IGR	island
cg09811510	-0.0823058	0.0202078	0.452651	0.370345	hypomethylated	3	159590447	SCHIP1	Body	opensea	Yes
cg02704069	0.0351187	0.0207137	0.77949	0.814608	hypermethylated	19	54602735	OSCAR	Body	shelf	Yes
cg20174636	0.0640503	0.0209315	0.135352	0.199403	hypermethylated	2	220299900	SPEG	1stExon	island	Yes
cg15694933	0.0303164	0.0212442	0.743798	0.774114	hypermethylated	16	15603421	C16orf45	Body	opensea
cg21593856	0.0353687	0.0219291	0.13796	0.173329	hypermethylated	15	55699764	C15orf65	TSS1500	shore
cg10897685	0.0256588	0.0220161	0.741909	0.767568	hypermethylated	10	125004958		IGR	opensea	Yes
cg00603982	0.0284375	0.0224659	0.836204	0.864641	hypermethylated	11	68822544	TPCN2	Body	opensea	Yes
cg11301556	0.0322328	0.0224921	0.147093	0.179325	hypermethylated	20	44657798	SLC12A5	TSS200	island	Yes
cg26121234	-0.0521332	0.022658	0.50002	0.447887	hypomethylated	3	13899618	WNT7A	Body	shelf	Yes
cg10418855	0.0369704	0.0227601	0.666681	0.703651	hypermethylated	X	23901443	APOO	Body	opensea	Yes
cg14536845	0.047628	0.0227729	0.48197	0.529598	hypermethylated	12	85818609		IGR	opensea	Yes
cg16031338	-0.0263102	0.0229269	0.833448	0.807138	hypomethylated	1	2430136	PLCH2	Body	shelf	Yes
cg24658605	0.0416496	0.0232429	0.641222	0.682872	hypermethylated	12	52626062	KRT7	TSS1500	shore
cg01495425	0.0399046	0.0232512	0.6129	0.652804	hypermethylated	15	55401029		IGR	opensea	Yes
cg22616881	0.0253284	0.0235697	0.0844054	0.109734	hypermethylated	7	96642096	DLX6AS	Body	shelf	Yes
cg10865628	0.0243662	0.0241947	0.0998263	0.124192	hypermethylated	2	115918782	DPP10	TSS1500	island	Yes
cg02071418	0.0550385	0.0244068	0.381336	0.436375	hypermethylated	4	174439060		IGR	shore
cg19761110	0.0578866	0.024417	0.44038	0.498267	hypermethylated	2	236774071	AGAP1	Body	island	Yes
cg05373339	0.0470052	0.0244849	0.516982	0.563987	hypermethylated	22	31364302	TUG1	TSS1500	shore
cg11177333	0.0427402	0.0245202	0.726453	0.769194	hypermethylated	3	195857752		IGR	opensea
cg06485166	-0.0147517	0.0247805	0.939233	0.924481	hypomethylated	16	84163803	HSDL1	Body	opensea
cg11210138	0.0858847	0.0248944	0.678638	0.764523	hypermethylated	17	46233945	MIR1203	TSS200	opensea	Yes
cg25416829	0.0250476	0.0250385	0.777422	0.80247	hypermethylated	16	3564569	CLUAP1	5'UTR	opensea	Yes
cg17283857	0.0311295	0.025201	0.0782149	0.109344	hypermethylated	10	102989315	FLJ41350	TSS200	island	Yes
cg19774397	0.0523682	0.0256269	0.314041	0.366409	hypermethylated	1	232363314		IGR	opensea
cg18684595	-0.0213633	0.0256907	0.937781	0.916418	hypomethylated	12	10374982	GABARAPL1	3'UTR	opensea
cg00491523	-0.058524	0.0259372	0.461215	0.402691	hypomethylated	16	6913336	A2BP1	5'UTR	opensea	Yes
cg02131349	0.026358	0.0260996	0.791304	0.817662	hypermethylated	5	172119125		IGR	opensea
cg08200148	0.0944294	0.0262014	0.53412	0.62855	hypermethylated	9	138999623		IGR	opensea
cg07763376	0.0530081	0.026278	0.385104	0.438112	hypermethylated	5	178016195	COL23A1	Body	shore
cg25452854	0.0218116	0.0263832	0.104332	0.126144	hypermethylated	1	217311234	ESRRG	TSS200	shore	Yes
cg00699993	0.0162962	0.0264473	0.0395237	0.0558199	hypermethylated	4	158141570	GRIA2	TSS200	island	Yes
cg07626700	0.0696539	0.0264548	0.676414	0.746068	hypermethylated	7	156741534	NOM1	TSS1500	island	Yes
cg13828979	0.0310942	0.0264879	0.75071	0.781804	hypermethylated	16	894179		IGR	shore
cg13378934	0.0426915	0.0266231	0.24831	0.291002	hypermethylated	19	47910580	MEIS3	Body	shore	Yes
cg05279229	-0.0412145	0.0268795	0.839296	0.798082	hypomethylated	7	1896384	MAD1L1	Body	island	Yes
cg10730349	0.0271082	0.0269866	0.0533235	0.0804316	hypermethylated	11	35441796	SLC1A2	TSS1500	island	Yes
cg17333895	0.0345111	0.0270462	0.690559	0.72507	hypermethylated	1	43823552	CDC20	TSS1500	shore	Yes
cg19969083	0.0713524	0.0270514	0.536299	0.607652	hypermethylated	13	106753187		IGR	opensea	Yes
cg00852921	0.0524788	0.0272369	0.523903	0.576382	hypermethylated	20	62120544	EEF1A2	Body	island	Yes
cg10815453	0.084096	0.0275312	0.448637	0.532733	hypermethylated	21	45122781		IGR	opensea	Yes
cg08247321	0.0873922	0.027621	0.510785	0.598177	hypermethylated	13	33479697	LINC00423	Body	opensea	Yes
cg02522035	0.0206617	0.0277094	0.0795474	0.100209	hypermethylated	16	78037098		IGR	opensea	Yes
cg01622718	0.0451531	0.0277335	0.795564	0.840717	hypermethylated	7	158363414	PTPRN2	Body	shore	Yes
cg15221280	0.0284505	0.0279138	0.758788	0.787238	hypermethylated	12	9242536	A2M	Body	opensea	Yes
cg15652532	-0.225533	0.0279484	0.549602	0.324069	hypomethylated	2	30669759	LCLAT1	TSS1500	shore	Yes
cg16345720	-0.0496648	0.0279619	0.829321	0.779656	hypomethylated	11	64727184	C11orf85	5'UTR	opensea	Yes
cg17367844	0.0223027	0.0280757	0.820843	0.843146	hypermethylated	17	66382274	ARSG	Body	opensea	Yes
cg11299371	-0.0151177	0.0281146	0.957166	0.942048	hypomethylated	6	160224288	PNLDC1	Body	shelf
cg06545910	0.0307184	0.0282978	0.662684	0.693402	hypermethylated	19	12846841	C19orf43	TSS1500	shore
cg07878085	-0.0242527	0.0286967	0.911897	0.887644	hypomethylated	17	9801088	RCVRN	3'UTR	opensea
cg11475635	0.0174568	0.0289092	0.0802673	0.0977241	hypermethylated	2	74700036	MRPL53	TSS200	shore
cg16029256	-0.0395348	0.0289099	0.861141	0.821606	hypomethylated	11	75114523	SNORD15B	TSS1500	shelf
cg13359356	0.0259681	0.0291289	0.751996	0.777964	hypermethylated	14	24738503	RABGGTA	Body	shelf	Yes
cg05759948	-0.0363921	0.0291547	0.765627	0.729235	hypomethylated	10	54532533	MBL2	TSS1500	opensea	Yes
cg05861228	0.0569937	0.0292315	0.344333	0.401326	hypermethylated	11	33522693		IGR	opensea
cg01255414	0.0178538	0.0292801	0.0518716	0.0697254	hypermethylated	3	192127991	FGF12	TSS1500	island	Yes
cg10111328	-0.0411587	0.0294535	0.811601	0.770443	hypomethylated	12	130683535		IGR	opensea
cg21031742	0.0427018	0.0295971	0.611034	0.653736	hypermethylated	17	35055067		IGR	opensea
cg20334313	0.025863	0.0296977	0.108717	0.13458	hypermethylated	8	50822381		IGR	island	Yes
cg19935951	0.0480481	0.0298287	0.51904	0.567088	hypermethylated	4	151258915	LRBA	Body	opensea	Yes
cg17710091	0.0342893	0.029847	0.290559	0.324849	hypermethylated	1	48154068		IGR	opensea
cg09259517	0.0317831	0.0299822	0.737901	0.769684	hypermethylated	8	130116116		IGR	opensea	Yes
cg20314884	0.0404128	0.0301018	0.557592	0.598005	hypermethylated	2	220108094	GLB1L	Body	island	Yes
cg19525261	-0.06559	0.0301589	0.47246	0.40687	hypomethylated	11	91864865		IGR	opensea	Yes
cg06784574	-0.021307	0.0302156	0.894119	0.872812	hypomethylated	16	46745827	MYLK3	Body	opensea	Yes
cg17931903	0.0371581	0.0302439	0.302778	0.339937	hypermethylated	X	135354659		IGR	opensea
cg02514895	0.0288579	0.0304364	0.691348	0.720206	hypermethylated	10	88425825	OPN4	3'UTR	opensea
cg14306652	-0.0599288	0.0308021	0.289232	0.229303	hypomethylated	X	122217799		IGR	opensea	Yes
cg22028894	0.0350584	0.0309403	0.783727	0.818785	hypermethylated	5	140719360	PCDHGA2	1stExon	shore	Yes
cg07704502	-0.0162072	0.031326	0.940968	0.924761	hypomethylated	1	153914740	DENND4B	Body	shore
cg00878516	-0.0144989	0.0313858	0.947932	0.933433	hypomethylated	19	35842853	FFAR1	1stExon	island	Yes
cg23405658	0.0244981	0.0315756	0.80252	0.827018	hypermethylated	11	763824	TALDO1	Body	opensea	Yes
cg09827139	0.0258157	0.0317126	0.139963	0.165779	hypermethylated	4	1401710	NKX1-1	TSS1500	island	Yes
cg21359838	-0.0762582	0.0317388	0.475671	0.399412	hypomethylated	11	4969708	OR51A4	TSS1500	opensea
cg07183730	0.0332243	0.0320358	0.721761	0.754986	hypermethylated	12	131104423		IGR	opensea
cg22889573	0.0163032	0.0320873	0.0475758	0.063879	hypermethylated	3	134369939	KY	TSS200	island	Yes
cg21133868	-0.0359236	0.0320957	0.667288	0.631365	hypomethylated	5	1224256	SLC6A19	3'UTR	shelf	Yes
cg19037654	0.0367103	0.0323563	0.593531	0.630241	hypermethylated	1	152779077	LCE1C	5'UTR	opensea
cg03686959	-0.0249538	0.0325932	0.819849	0.794895	hypomethylated	6	30520989	GNL1	Body	shelf
cg07907386	0.0156579	0.0327126	0.0474436	0.0631015	hypermethylated	4	41749443	PHOX2B	Body	island	Yes
cg24622544	0.050671	0.032937	0.345554	0.396225	hypermethylated	12	121021673		IGR	shore	Yes
cg27333886	0.0377562	0.0332333	0.48723	0.524986	hypermethylated	19	47713807	SAE1	3'UTR	opensea	Yes
cg09803494	0.0302907	0.0334969	0.707672	0.737963	hypermethylated	8	116575634	TRPS1	Body	opensea	Yes
cg20494424	-0.0271879	0.0337983	0.852908	0.82572	hypomethylated	14	101970709		IGR	opensea	Yes
cg26293825	0.026793	0.0338742	0.725477	0.75227	hypermethylated	X	152040592		IGR	opensea	Yes
cg14003931	0.0664809	0.0341778	0.258931	0.325412	hypermethylated	10	134938469	GPR123	Body	island	Yes
cg27127814	0.0163649	0.0342393	0.0323712	0.0487361	hypermethylated	13	53425257		IGR	island	Yes
cg14006181	0.0294532	0.0346146	0.103837	0.13329	hypermethylated	14	29254942	C14orf23	Body	island	Yes
cg10389436	0.0403885	0.0352433	0.710987	0.751376	hypermethylated	X	26210406	MAGEB6	TSS200	opensea	Yes
cg05018974	0.0289464	0.0353019	0.765426	0.794373	hypermethylated	19	3015439	TLE2	Body	opensea	Yes
cg22744067	0.0411855	0.0353833	0.518349	0.559535	hypermethylated	8	112265414		IGR	opensea
cg25874108	-0.0367551	0.0353919	0.578491	0.541736	hypomethylated	17	72892908		IGR	shelf	Yes
cg08697310	0.0502989	0.0354518	0.474739	0.525038	hypermethylated	11	64739810	C11orf85	TSS1500	shore	Yes
cg27220549	0.0281284	0.0357482	0.762858	0.790987	hypermethylated	2	242289494	44806	ExonBnd	opensea	Yes
cg03533472	0.0406586	0.0358164	0.361885	0.402544	hypermethylated	16	46919112	GPT2	Body	shore	Yes
cg14544225	-0.0322733	0.0358907	0.881521	0.849248	hypomethylated	17	11139650		IGR	shelf	Yes
cg25891802	0.0299722	0.036022	0.789261	0.819233	hypermethylated	16	56621501		IGR	shore
cg07969684	-0.0340975	0.0360455	0.616422	0.582324	hypomethylated	2	195154914		IGR	opensea	Yes
cg06683094	0.0687318	0.0360674	0.503213	0.571945	hypermethylated	5	140177056	PCDHA2	Body	shore	Yes
cg01157084	0.0425777	0.0362577	0.15901	0.201588	hypermethylated	X	7063814	HDHD1	Body	shore	Yes
cg04002804	0.0445824	0.0366881	0.38408	0.428663	hypermethylated	19	31909160		IGR	opensea
cg05898320	-0.0492166	0.0369098	0.79563	0.746413	hypomethylated	3	55442720		IGR	opensea	Yes
cg23648439	0.0420225	0.0369322	0.689247	0.73127	hypermethylated	X	57109698		IGR	opensea
cg21080275	0.0147182	0.0370072	0.0738936	0.0886118	hypermethylated	8	144953114	EPPK1	TSS1500	shore	Yes
cg26513818	-0.0462787	0.0374203	0.804806	0.758527	hypomethylated	1	236555214		IGR	shelf	Yes
cg15896377	0.023703	0.0375191	0.744986	0.768689	hypermethylated	13	67078196	PCDH9	Body	opensea
cg26270345	0.0158861	0.0375714	0.0553374	0.0712235	hypermethylated	5	180017195	SCGB3A1	3'UTR	island	Yes
cg24960057	-0.0387271	0.0376373	0.644841	0.606114	hypomethylated	3	194293992		IGR	opensea	Yes
cg10846762	0.0362049	0.0378041	0.441995	0.4782	hypermethylated	5	131338284	ACSL6	Body	opensea
cg22798770	-0.0301161	0.038339	0.21898	0.188864	hypomethylated	3	39072571		IGR	opensea	Yes
cg17749961	-0.157431	0.0385143	0.323386	0.165955	hypomethylated	2	30669863	LCLAT1	TSS1500	shore	Yes
cg10326673	-0.190472	0.0389665	0.501319	0.310847	hypomethylated	2	30669757	LCLAT1	TSS1500	shore	Yes
cg17434329	0.0218533	0.0390316	0.848937	0.870791	hypermethylated	15	65221053	ANKDD1A	Body	opensea	Yes
cg23222160	-0.0173269	0.0392027	0.908301	0.890974	hypomethylated	14	94605081		IGR	opensea	Yes
cg00472528	-0.0475181	0.0392253	0.801016	0.753498	hypomethylated	12	124801636		IGR	shelf	Yes
cg07573727	0.0158115	0.0392537	0.0933503	0.109162	hypermethylated	14	74706196	VSX2	5'UTR	island	Yes
cg25430089	0.046815	0.0394213	0.641856	0.688671	hypermethylated	9	128525927	PBX3	Body	opensea
cg08683831	0.0517259	0.0394706	0.239154	0.29088	hypermethylated	4	1404607		IGR	shore	Yes
cg26884806	0.0232607	0.0396369	0.735021	0.758282	hypermethylated	14	105834378	PACS2	Body	shore
cg26317209	0.0386535	0.0398384	0.0855177	0.124171	hypermethylated	12	133187136	LRCOL1	TSS200	shore	Yes
cg12557888	0.0309016	0.0400745	0.512026	0.542928	hypermethylated	3	195548569		IGR	opensea
cg00289431	0.0306957	0.0400771	0.612273	0.642969	hypermethylated	11	75401420		IGR	opensea	Yes
cg19963943	-0.0375999	0.0403175	0.70772	0.67012	hypomethylated	13	47337912		IGR	opensea	Yes
cg08246797	0.023467	0.0403928	0.810462	0.833929	hypermethylated	3	193032516	ATP13A5	Body	opensea
cg04790739	0.0270679	0.0403955	0.72607	0.753138	hypermethylated	12	3072837	TEAD4	5'UTR	shelf	Yes
cg16587952	0.0456627	0.0404432	0.208973	0.254635	hypermethylated	8	73163524		IGR	shore
cg26132774	0.0196099	0.0407403	0.0463845	0.0659944	hypermethylated	13	79170146		IGR	island	Yes
cg02897974	-0.0364924	0.0409871	0.822904	0.786412	hypomethylated	13	112673923		IGR	shelf	Yes
cg15819345	-0.0311348	0.0411728	0.694773	0.663638	hypomethylated	7	28579607	CREB5	Body	opensea	Yes
cg04373657	0.022179	0.0411747	0.834367	0.856546	hypermethylated	19	2800910	THOP1	Body	shore
cg21809927	0.0977487	0.0411824	0.338297	0.436045	hypermethylated	6	30079265	TRIM31	Body	opensea	Yes
cg04759104	0.0384025	0.0412822	0.096537	0.13494	hypermethylated	12	133187085	LRCOL1	TSS200	island	Yes
cg02243495	0.0206971	0.0413827	0.0806711	0.101368	hypermethylated	17	48227139	PPP1R9B	1stExon	island	Yes
cg00511674	0.0178034	0.0413878	0.0631832	0.0809866	hypermethylated	16	78080068		IGR	island	Yes
cg02505407	0.0161418	0.0414415	0.826644	0.842786	hypermethylated	19	11178145		IGR	opensea
cg15001471	0.0194598	0.0414644	0.819161	0.838621	hypermethylated	12	2993957	RHNO1	5'UTR	opensea
cg00367874	0.0718517	0.0415497	0.543873	0.615725	hypermethylated	2	38713092	LOC101929596	Body	opensea	Yes
cg22316133	0.0340322	0.0415995	0.797429	0.831461	hypermethylated	5	132116864		IGR	shelf
cg00357221	-0.0498481	0.0419398	0.787392	0.737544	hypomethylated	10	114043412	TECTB	TSS200	opensea	Yes
cg21809023	0.0160928	0.0419432	0.898311	0.914404	hypermethylated	X	27999672	DCAF8L1	TSS200	opensea
cg26221342	0.0139409	0.0420802	0.925375	0.939316	hypermethylated	5	1272400	TERT	Body	shore	Yes
cg15995429	0.0298962	0.0423995	0.199215	0.229111	hypermethylated	11	134142653		IGR	shelf
cg23676439	0.0167294	0.0433026	0.0377812	0.0545106	hypermethylated	4	155663836	LRAT	TSS1500	island	Yes
cg26268742	-0.0181784	0.0433215	0.929675	0.911496	hypomethylated	19	48563560	PLA2G4C	Body	shore	Yes
cg20938047	0.0433917	0.0433642	0.723099	0.766491	hypermethylated	14	25357032	STXBP6	Body	opensea	Yes
cg13837997	-0.0313264	0.0436377	0.814847	0.783521	hypomethylated	7	156917109		IGR	opensea	Yes
cg12020590	-0.024222	0.0438289	0.78961	0.765388	hypomethylated	11	134526321		IGR	opensea
cg03495660	-0.0148311	0.0440016	0.952419	0.937588	hypomethylated	16	1074500		IGR	shelf	Yes
cg13743428	0.0252306	0.0440112	0.751517	0.776748	hypermethylated	15	101917322	PCSK6	Body	opensea
cg07601720	0.0291925	0.044049	0.78779	0.816983	hypermethylated	9	36212467		IGR	opensea
cg20361154	0.0109955	0.0444098	0.0220526	0.0330481	hypermethylated	22	22862884	ZNF280B	5'UTR	island	Yes
cg15941803	0.0259334	0.0444145	0.117063	0.142997	hypermethylated	16	56623105	MT3	TSS200	island	Yes
cg13100130	0.0201012	0.0447045	0.818504	0.838605	hypermethylated	5	78984248	CMYA5	TSS1500	opensea	Yes
cg12923043	0.0333557	0.0447216	0.739817	0.773173	hypermethylated	5	134544265	C5orf66	5'UTR	opensea	Yes
cg00744626	0.0308691	0.044757	0.727587	0.758456	hypermethylated	9	96460475		IGR	opensea
cg01604809	0.0171226	0.0447572	0.870013	0.887135	hypermethylated	19	5595291	SAFB2	Body	shore	Yes
cg26069920	0.0609978	0.0447997	0.553145	0.614143	hypermethylated	X	75649532	MAGEE1	1stExon	island	Yes
cg22989209	-0.0383569	0.0449227	0.894411	0.856055	hypomethylated	5	1274847	TERT	Body	shelf
cg17675080	0.0289446	0.0453035	0.7779	0.806844	hypermethylated	16	1605067	TMEM204	3'UTR	island
cg27307529	0.0628244	0.0456075	0.607219	0.670044	hypermethylated	9	123844564		IGR	opensea	Yes
cg03792447	0.0306231	0.0456409	0.786945	0.817568	hypermethylated	2	169041897	STK39	Body	opensea
cg18537464	-0.044052	0.04599	0.603989	0.559937	hypomethylated	18	76345144		IGR	opensea	Yes
cg22321422	0.0279287	0.0460531	0.813579	0.841508	hypermethylated	12	132625414	DDX51	Body	shelf	Yes
cg08094206	-0.0882995	0.0461356	0.426434	0.338135	hypomethylated	6	30122523	TRIM10	Body	opensea	Yes
cg24219671	-0.0369871	0.0463731	0.82626	0.789273	hypomethylated	6	36275520	PNPLA1	3'UTR	opensea	Yes
cg19952163	0.0394978	0.0465663	0.707452	0.74695	hypermethylated	7	112782440		IGR	opensea
cg27612324	0.0463821	0.0466244	0.174938	0.221321	hypermethylated	12	133177383		IGR	shore	Yes
cg05937941	0.0384024	0.0467969	0.735972	0.774374	hypermethylated	7	32996314	FKBP9	TSS1500	shore	Yes
cg16274229	0.0249273	0.046832	0.68765	0.712577	hypermethylated	14	42297732	LRFN5	5'UTR	opensea	Yes
cg07046302	0.0287056	0.0469178	0.780146	0.808852	hypermethylated	16	88904273	GALNS	Body	shore	Yes
cg22252762	0.0226945	0.0470826	0.78484	0.807535	hypermethylated	3	127299487	TPRA1	Body	opensea
cg25280765	0.0240505	0.0471533	0.711229	0.735279	hypermethylated	2	107997340		IGR	opensea
cg01691407	0.0294783	0.0471542	0.746831	0.776309	hypermethylated	19	44009549	PHLDB3	TSS1500	shore
cg07360658	0.0189132	0.0471872	0.0815971	0.10051	hypermethylated	7	150780793	TMUB1	TSS1500	island	Yes
cg04546815	0.0211669	0.0473876	0.811454	0.832621	hypermethylated	1	62739014	KANK4	Body	opensea	Yes
cg20610263	0.0386105	0.047495	0.709924	0.748534	hypermethylated	11	1842490		IGR	opensea
cg17082826	0.0375864	0.0475187	0.657606	0.695192	hypermethylated	7	27301728		IGR	opensea
cg09911401	-0.0165731	0.047544	0.955442	0.938869	hypomethylated	10	29827566	SVIL	Body	opensea
cg21291133	0.045068	0.0475568	0.642558	0.687626	hypermethylated	5	79331802	THBS4	TSS200	shore	Yes
cg00057134	0.0312342	0.0477317	0.409798	0.441032	hypermethylated	9	88313473	AGTPBP1	Body	opensea	Yes
cg07409443	0.0557726	0.0478244	0.184441	0.240214	hypermethylated	10	36923818		IGR	opensea	Yes
cg26946232	-0.0716352	0.0479064	0.647381	0.575746	hypomethylated	6	166090312		IGR	opensea	Yes
cg06475339	0.0196282	0.047939	0.820605	0.840233	hypermethylated	2	149351829		IGR	opensea
cg03950121	-0.0207321	0.0481033	0.802065	0.781333	hypomethylated	10	134016915	DPYSL4	Body	shore	Yes
cg19354746	0.0190455	0.0482802	0.275567	0.294612	hypermethylated	22	50969673	TYMP	TSS1500	island	Yes
cg21864275	0.0707845	0.0485978	0.357479	0.428263	hypermethylated	17	73098796	SLC16A5	Body	opensea
cg20847018	-0.0372278	0.0486124	0.85867	0.821442	hypomethylated	11	116580245		IGR	shore	Yes
cg00805360	0.0599539	0.0488976	0.729415	0.789369	hypermethylated	10	135091210	ADAM8	TSS1500	shore
cg08535112	-0.0229936	0.0490455	0.876766	0.853772	hypomethylated	10	61418311	SLC16A9	Body	opensea	Yes
cg11072367	0.0242526	0.0491261	0.764417	0.78867	hypermethylated	14	77409055		IGR	opensea	Yes
cg04821009	0.0265169	0.0492579	0.887518	0.914034	hypermethylated	5	94982163	RFESD	TSS1500	shore	Yes
cg04194073	0.0376523	0.0492746	0.0843189	0.121971	hypermethylated	22	50064930		IGR	island	Yes
cg19834745	0.0202752	0.0495161	0.800651	0.820927	hypermethylated	16	68777093	CDH1	Body	opensea	Yes
cg10193817	0.0214742	0.0498806	0.0738207	0.0952949	hypermethylated	11	115375226	CADM1	5'UTR	island	Yes
cg14960550	0.0471246	0.0498851	0.326077	0.373201	hypermethylated	11	89867450	NAALAD2	TSS1500	opensea

## Sheet: supplementary_table9
SUPPLEMENTARY TABLE 9. Gene set enrichment analysis of validated DMCs with same direction on Supplementary Table S2., Kyoto Encyclopedia of Genes and Genomes pathway enrichments associated of genes with differentialy methylated CpGs (DMCs) validated in combined cohort
Gene Set	Description	Size	Expect	Ratio	p-value	FDR	Pathways included in Supplementary Table.S4	Gene Symbols
hsa04724	Glutamatergic synapse	114	0.7021	8.5458	6.3105e-05	0.020572	Yes	GRIA2, GRIA3, GRIK2, PLA2G4C, SLC1A2, SLC38A3
hsa04730	Long-term depression	60	0.36953	8.1185	0.0058546	0.90039	Yes	GRIA2, GRIA3, PLA2G4C
hsa05031	Amphetamine addiction	68	0.4188	7.1634	0.0082858	0.90039		CREB5, GRIA2, GRIA3
hsa04610	Complement and coagulation cascades	79	0.48654	6.1659	0.012474	0.94487		A2M, ITGB2, MBL2
hsa04390	Hippo signaling pathway	154	0.94845	4.2174	0.014492	0.94487	Yes	CDH1, ITGB2, TEAD4, WNT7A
hsa05033	Nicotine addiction	40	0.24635	8.1185	0.024953	1		GRIA2, GRIA3
hsa05219	Bladder cancer	41	0.25251	7.9205	0.026131	1		CDH1, TYMP
hsa05030	Cocaine addiction	49	0.30178	6.6273	0.036334	1		CREB5, GRIA2
hsa05144	Malaria	49	0.30178	6.6273	0.036334	1		ITGB2, THBS4
hsa04978	Mineral absorption	51	0.3141	6.3674	0.03909	1		SLC6A19, TRPV6

## Sheet: supplementary_table10
SUPPLEMENTARY TABLE 10. Differentialy methylated CpGs (DMCs) between patients with obesity without diabetes (OND) and patients with obesity and diabetes (OD) in extended DNA methylation analysis
CpG ID	delta β %	FDR	Mean β OND	Mean β OD	Methylation status in OD	Chromosome	Position	Gene symbol	Genomic location	CpG island context	DMCs included in Supplementary Table.S2
cg01500431	-25.6973	0.0381993	0.88885	0.631877	hypomethylated	22	24388327	GSTTP2	Body	shelf
cg15652532	-25.1177	0.0278703	0.580754	0.329578	hypomethylated	2	30669759	LCLAT1	TSS1500	shore	Yes
cg05380919	-23.584	0.0198536	0.834106	0.598266	hypomethylated	22	24376252	GSTT1	3'UTR	shelf
cg10326673	-21.5216	0.0301697	0.533901	0.318684	hypomethylated	2	30669757	LCLAT1	TSS1500	shore	Yes
cg17749961	-19.5518	0.0142126	0.344357	0.148839	hypomethylated	2	30669863	LCLAT1	TSS1500	shore	Yes
cg11478607	18.8823	0.0131463	0.0623499	0.251173	hypermethylated	22	24384400	GSTT1	TSS200	island
cg01957799	17.3792	0.0129241	0.0806855	0.254477	hypermethylated	22	24384135	GSTT1	1stExon	island
cg22530157	-16.7996	0.0184858	0.724295	0.556299	hypomethylated	12	51740428	CELA1	1stExon	opensea
cg01238044	15.7297	0.0201617	0.118621	0.275918	hypermethylated	22	24384105	GSTT1	Body	shore
cg24238852	14.221	0.00859367	0.12072	0.262931	hypermethylated	22	24384340	GSTT1	TSS200	island
cg16474696	-14.064	0.0390591	0.299999	0.159359	hypomethylated	19	13875014	MRI1	TSS1500	shore
cg08798147	-13.9519	0.0441514	0.39505	0.255532	hypomethylated	4	36305221	DTHD1	Body	opensea
cg26946806	13.8183	0.0183727	0.103776	0.241959	hypermethylated	22	24384724	GSTT1	TSS1500	shore
cg01744396	13.6617	0.0243746	0.043008	0.179625	hypermethylated	22	24384245	GSTT1	5'UTR	island
cg15913742	-13.3801	0.0158699	0.752435	0.618634	hypomethylated	2	225334115		Intergenic	opensea
cg10546252	12.7131	0.0251155	0.0313814	0.158513	hypermethylated	22	24384294	GSTT1	TSS200	island
cg25755428	-12.7063	0.036086	0.251289	0.124226	hypomethylated	19	13875111	MRI1	TSS1500	island
cg08219170	12.4948	0.0210121	0.0725316	0.197479	hypermethylated	22	24384573	GSTT1	TSS1500	shore
cg24000535	12.401	0.0327774	0.486438	0.610448	hypermethylated	14	91110600	LOC101928909	Body	opensea
cg14789911	11.8754	0.0328218	0.626074	0.744828	hypermethylated	21	47582049	C21orf56	Body	island
cg01609658	11.729	0.0474594	0.132654	0.249945	hypermethylated	1	151694478	RIIAD1	Body	shore
cg09300795	11.6669	0.00465256	0.726404	0.843073	hypermethylated	16	4042428	ADCY9	Body	opensea
cg05475109	-11.6342	0.0136174	0.217169	0.100827	hypomethylated	8	49427684		Intergenic	shore
cg20602954	11.5019	0.0170744	0.760194	0.875213	hypermethylated	8	63776762	NKAIN3	Body	opensea
cg16997375	11.4289	0.00179468	0.242147	0.356436	hypermethylated	22	24384944	GSTT1	TSS1500	shore
cg22100363	-11.3012	0.0483406	0.237445	0.124433	hypomethylated	1	182038433		Intergenic	opensea
cg20064778	11.2767	0.0180997	0.0737584	0.186525	hypermethylated	22	24384315	GSTT1	TSS200	island
cg04330213	11.1545	0.0161737	0.0917621	0.203307	hypermethylated	22	24384597	GSTT1	TSS1500	shore
cg06869292	-11.0717	0.0410553	0.26843	0.157713	hypomethylated	1	182038423		Intergenic	opensea
cg08923594	-10.9967	0.0355314	0.677826	0.567859	hypomethylated	1	7462176	CAMTA1	Body	opensea
cg21639922	-10.9959	0.0344774	0.572855	0.462896	hypomethylated	21	44089014	PDE9A	Body	island
cg03508646	-10.7541	0.0232101	0.560958	0.453417	hypomethylated	X	47681593		Intergenic	opensea
cg27353899	10.6013	0.0363932	0.315576	0.421589	hypermethylated	3	195488922	MUC4	Body	island
cg19064493	10.5763	0.0428588	0.430713	0.536477	hypermethylated	7	155174728		Intergenic	island
cg05586384	10.4537	0.0260976	0.111747	0.216285	hypermethylated	10	64005030	RTKN2	Body	opensea	Yes
cg19525261	-10.4453	0.000852527	0.513852	0.409399	hypomethylated	11	91864865		Intergenic	opensea	Yes
cg02174092	10.3696	0.0210662	0.180182	0.283878	hypermethylated	10	43846539		Intergenic	island	Yes
cg06715136	-10.2204	0.0313778	0.670482	0.568278	hypomethylated	7	158046025	PTPRN2	Body	opensea
cg08681904	-10.0307	0.0348458	0.238104	0.137797	hypomethylated	8	49427415		Intergenic	island
cg01820213	-9.8701	0.0356894	0.736907	0.638206	hypomethylated	14	104645063	KIF26A	Body	island
cg12194929	9.58206	0.0443053	0.734264	0.830085	hypermethylated	8	63776755	NKAIN3	Body	opensea
cg19773937	-9.35295	0.0482111	0.535895	0.442365	hypomethylated	1	60216631	FGGY	Body	opensea
cg24871089	9.19265	0.000942937	0.285889	0.377815	hypermethylated	17	184131	RPH3AL	5'UTR	shore
cg03327325	8.98428	0.0254539	0.262378	0.352221	hypermethylated	10	43846574		Intergenic	island	Yes
cg00172872	-8.88867	0.0227951	0.767211	0.678324	hypomethylated	12	89461426		Intergenic	opensea
cg08975641	-8.87313	0.0331635	0.479468	0.390737	hypomethylated	2	189959552	COL5A2	Body	opensea
cg03303774	8.86875	5.00548e-05	0.186329	0.275017	hypermethylated	4	1407052		Intergenic	shore	Yes
cg25747670	-8.85202	0.0147563	0.79243	0.70391	hypomethylated	1	115722330		Intergenic	opensea
cg17301379	8.84795	0.00832746	0.775455	0.863934	hypermethylated	10	134622602		Intergenic	island
cg08222513	8.82291	0.0409176	0.362176	0.450405	hypermethylated	6	30079280	TRIM31	Body	opensea
cg16867657	8.77844	0.0114191	0.551704	0.639488	hypermethylated	6	11044877	ELOVL2	TSS1500	island
cg14189116	-8.75566	0.0476975	0.57703	0.489474	hypomethylated	12	30878975	CAPRIN2	Body	opensea
cg20121472	8.7466	0.0264563	0.732298	0.819764	hypermethylated	7	70316444		Intergenic	opensea
cg21809927	8.71941	0.0462752	0.35525	0.442444	hypermethylated	6	30079265	TRIM31	Body	opensea	Yes
cg19944138	8.70179	0.0378742	0.536589	0.623607	hypermethylated	7	133335445	EXOC4	Body	opensea
cg26284735	-8.69844	0.00192903	0.578715	0.491731	hypomethylated	3	5065165		Intergenic	shelf	Yes
cg00277334	-8.62028	0.000819371	0.393957	0.307754	hypomethylated	10	82204260		Intergenic	opensea	Yes
cg26879386	8.56568	0.0191606	0.552914	0.63857	hypermethylated	5	140781179	PCDHGA4	Body	shore
cg23730027	8.49857	0.0128041	0.719224	0.804209	hypermethylated	3	57995180	FLNB	Body	island
cg20717585	8.38947	0.0230567	0.453625	0.537519	hypermethylated	5	140720705	PCDHGA2	1stExon	island
cg09017928	-8.37578	0.0383182	0.490625	0.406867	hypomethylated	7	158110068	PTPRN2	Body	shore
cg01553946	8.35854	0.0156703	0.337976	0.421561	hypermethylated	5	149828936	RPS14	5'UTR	island
cg08339604	-8.27416	0.0164225	0.478925	0.396183	hypomethylated	11	28167820	METTL15	Body	opensea
cg05968904	-8.23935	0.0456624	0.465703	0.38331	hypomethylated	7	194719	FAM20C	Body	shore
cg15029037	-8.22419	0.0198937	0.714361	0.632119	hypomethylated	4	146729164	ZNF827	Body	opensea
cg17537073	8.1748	0.0433372	0.0901765	0.171924	hypermethylated	13	24902500		Intergenic	island
cg15548198	8.1728	0.034424	0.348062	0.42979	hypermethylated	5	140588139	PCDHB12	TSS200	shore
cg02517528	-8.15802	0.00549952	0.781438	0.699858	hypomethylated	12	132068115		Intergenic	opensea	Yes
cg13994823	-8.14345	0.0208545	0.459254	0.37782	hypomethylated	2	237784626		Intergenic	opensea
cg02515217	-8.13469	0.0475309	0.630531	0.549184	hypomethylated	17	57918600	MIR21	TSS200	opensea
cg20110349	8.12918	0.0181367	0.376927	0.458219	hypermethylated	6	28183414	LOC222699	Body	shelf
cg11729430	-8.12501	0.000819371	0.611018	0.529768	hypomethylated	2	209028478	CRYGA	TSS200	opensea
cg09298854	-8.12288	0.0138327	0.72227	0.641041	hypomethylated	1	30859106		Intergenic	opensea
cg27313566	8.09109	0.0458697	0.470482	0.551393	hypermethylated	6	30079155	TRIM31	Body	opensea
cg08121845	-8.08201	0.00192903	0.371952	0.291132	hypomethylated	3	103998713		Intergenic	opensea
cg25301532	8.00648	0.0314875	0.563902	0.643967	hypermethylated	20	43378953	KCNK15	Body	island
cg01742187	-7.98732	0.0103843	0.506353	0.42648	hypomethylated	9	6566568	GLDC	Body	opensea
cg15321306	-7.95174	0.0146039	0.732125	0.652608	hypomethylated	12	46918065		Intergenic	opensea
cg10110335	-7.89298	0.0275162	0.801443	0.722513	hypomethylated	3	12197630	SYN2	Body	shelf
cg07173049	-7.89051	0.0174928	0.885991	0.807086	hypomethylated	1	7289937	CAMTA1	Body	opensea
cg26946232	-7.85354	0.016962	0.677618	0.599082	hypomethylated	6	166090312		Intergenic	opensea	Yes
cg18680181	-7.81803	0.0276862	0.483696	0.405516	hypomethylated	14	35629311	KIAA0391	Body	opensea
cg13448197	7.78115	0.0275902	0.155559	0.23337	hypermethylated	10	43846281		Intergenic	island	Yes
cg18411559	-7.75761	0.0193776	0.706035	0.628459	hypomethylated	16	72638983	LINC01572	Body	opensea
cg22239258	-7.749	0.0170244	0.553225	0.475735	hypomethylated	10	33271411		Intergenic	shore
cg08381586	-7.7271	0.033697	0.697637	0.620366	hypomethylated	22	47503488	TBC1D22A	Body	opensea
cg09127314	7.71522	0.0353208	0.230327	0.307479	hypermethylated	1	152161683		Intergenic	island
cg01494789	-7.70388	0.0036258	0.805448	0.728409	hypomethylated	15	44156338	WDR76	Body	opensea
cg07677157	-7.70064	0.00972647	0.437064	0.360058	hypomethylated	12	66050928		Intergenic	opensea
cg17694130	-7.65879	0.0177887	0.373626	0.297038	hypomethylated	4	14858290		Intergenic	opensea
cg19805434	-7.64739	0.0136174	0.537247	0.460773	hypomethylated	5	38872400	OSMR	Body	opensea
cg20905180	7.63463	0.00966208	0.654816	0.731162	hypermethylated	8	11149412	MTMR9	Body	opensea	Yes
cg05098991	-7.59872	0.017353	0.450334	0.374346	hypomethylated	20	49057225		Intergenic	opensea
cg13878023	7.58034	0.0183973	0.723427	0.79923	hypermethylated	12	43965985		Intergenic	island
cg17018082	-7.57531	0.0319842	0.567675	0.491921	hypomethylated	8	119428220	SAMD12	Body	opensea
cg22038372	-7.56016	0.0386621	0.826148	0.750546	hypomethylated	20	60034285	CDH4	Body	opensea
cg00758881	-7.52835	0.0416883	0.362661	0.287377	hypomethylated	16	58534681	NDRG4	Body	shore
cg04451259	-7.5059	0.00713698	0.601392	0.526333	hypomethylated	11	35358924	SLC1A2	Body	opensea
cg01752257	-7.44842	0.0208474	0.512826	0.438342	hypomethylated	15	34531718	SLC12A6	Body	opensea
cg12771637	-7.43446	0.00860456	0.756439	0.682094	hypomethylated	11	56371643		Intergenic	opensea
cg20589078	-7.4338	0.0217251	0.524881	0.450543	hypomethylated	17	76900812	TIMP2	Body	shelf
cg10500702	-7.39942	0.0383265	0.824262	0.750268	hypomethylated	1	152299041	FLG	TSS1500	opensea
cg25258098	-7.38255	0.0467411	0.450424	0.376598	hypomethylated	11	396794	PKP3	Body	island	Yes
cg26877720	-7.37517	0.0193776	0.415422	0.341671	hypomethylated	10	14647530	FAM107B	Body	shore
cg08654262	-7.36804	0.0242031	0.511584	0.437903	hypomethylated	1	85796055	DDAH1	Body	opensea
cg04774462	-7.34807	0.00332604	0.473034	0.399553	hypomethylated	11	106291288		Intergenic	opensea
cg00978427	7.34555	0.00146123	0.562148	0.635604	hypermethylated	5	140736762	PCDHGA2	Body	shore
cg23918315	7.34097	0.0450623	0.325729	0.399139	hypermethylated	5	140479025	PCDHB3	TSS1500	shelf
cg10423842	-7.33651	0.0183727	0.604741	0.531376	hypomethylated	6	56200769		Intergenic	opensea
cg13468214	-7.31838	0.0140821	0.736382	0.663198	hypomethylated	4	1046988		Intergenic	shelf
cg10181698	-7.28091	0.0234379	0.493462	0.420653	hypomethylated	12	58187866	TSFM	Body	opensea
cg23669855	-7.233	0.0458851	0.863729	0.791399	hypomethylated	15	100272142	LYSMD4	5'UTR	shore
cg02895120	7.22079	0.0191413	0.500585	0.572793	hypermethylated	5	16856031	MYO10	Body	opensea
cg16594913	-7.18582	0.0299908	0.521809	0.449951	hypomethylated	12	5607455		Intergenic	shelf
cg10725855	7.17699	0.00123679	0.556754	0.628524	hypermethylated	5	140589613	PCDHB12	1stExon	shore
cg01353941	7.1673	0.0257402	0.568577	0.64025	hypermethylated	3	191781655		Intergenic	opensea	Yes
cg04276626	-7.16534	0.00986704	0.646276	0.574622	hypomethylated	17	57918500	MIR21	TSS200	opensea
cg21795442	-7.14874	0.0281623	0.567929	0.496441	hypomethylated	5	34517523		Intergenic	opensea
cg05596621	7.12512	0.0105768	0.412367	0.483619	hypermethylated	10	50344077		Intergenic	shelf
cg03349091	7.12216	0.0115973	0.557466	0.628688	hypermethylated	5	140481256	PCDHB3	1stExon	shore
cg03165014	7.11764	0.0125528	0.124502	0.195678	hypermethylated	13	102106348	ITGBL1	Body	island
cg02770061	-7.10615	0.0183973	0.875689	0.804627	hypomethylated	7	158046166	PTPRN2	Body	opensea
cg24178897	-7.101	0.0177113	0.437281	0.36627	hypomethylated	14	69170010		Intergenic	opensea
cg14802310	7.0685	0.0268528	0.261879	0.332564	hypermethylated	12	49582599	TUBA1A	Body	island
cg18224942	-7.06814	0.03641	0.404329	0.333648	hypomethylated	1	1225781	SCNN1D	Body	shelf
cg26925980	-7.06457	0.00391953	0.652411	0.581765	hypomethylated	10	19002068		Intergenic	shelf
cg22699620	-7.05491	0.0037328	0.567395	0.496846	hypomethylated	21	46348691	ITGB2	5'UTR	shelf	Yes
cg25310097	-7.03987	0.0347477	0.817768	0.747369	hypomethylated	4	86874205	ARHGAP24	Body	opensea
cg06748470	-7.01044	0.0135733	0.87403	0.803925	hypomethylated	1	65467980		Intergenic	shore
cg15208832	-7.00056	0.0127581	0.755852	0.685847	hypomethylated	1	65467997		Intergenic	shore
cg09009318	-6.9802	0.0145471	0.656347	0.586545	hypomethylated	9	6566991	GLDC	Body	opensea
cg21175685	-6.97925	0.0249551	0.666687	0.596894	hypomethylated	3	99378032	COL8A1	5'UTR	opensea
cg10225951	-6.97866	0.0478875	0.74854	0.678754	hypomethylated	16	89647782	CPNE7	Body	island
cg14871010	-6.97587	0.0243286	0.746701	0.676943	hypomethylated	14	55603225	LGALS3	TSS1500	opensea
cg16267913	-6.97216	0.0245206	0.585088	0.515366	hypomethylated	8	27138829		Intergenic	opensea
cg10543450	6.96507	0.0349456	0.433064	0.502714	hypermethylated	2	119592325		Intergenic	shore
cg27144670	-6.94649	0.004851	0.518367	0.448902	hypomethylated	15	52161438	TMOD3	Body	opensea
cg04106633	6.93794	0.0414835	0.79424	0.863619	hypermethylated	4	1044584		Intergenic	island	Yes
cg17382158	-6.93121	0.0218295	0.586245	0.516933	hypomethylated	3	73629535	PDZRN3	Body	opensea
cg04846574	6.92619	0.0301697	0.67654	0.745802	hypermethylated	2	98928447	VWA3B	Body	opensea
cg16626958	-6.91235	0.0482268	0.752792	0.683668	hypomethylated	6	136394502	PDE7B	Body	opensea
cg16721418	-6.90802	0.0161737	0.730351	0.661271	hypomethylated	2	174517573		Intergenic	opensea
cg20924006	-6.89105	0.0289459	0.609016	0.540105	hypomethylated	5	64921771	TRAPPC13	Body	shore
cg07998124	-6.88434	0.0473356	0.499265	0.430421	hypomethylated	1	90260159		Intergenic	opensea
cg05618934	6.87233	0.0137903	0.294121	0.362844	hypermethylated	4	1407592		Intergenic	island
cg24876404	-6.86858	0.00332604	0.596188	0.527502	hypomethylated	2	238173365		Intergenic	opensea
cg20219641	-6.8638	0.0144013	0.726657	0.658019	hypomethylated	11	130371206		Intergenic	opensea
cg17643330	-6.85221	0.0365899	0.4972	0.428678	hypomethylated	5	20421453	CDH18	5'UTR	opensea	Yes
cg14435073	-6.83072	0.0261389	0.634088	0.565781	hypomethylated	2	236674174	AGAP1	Body	shore
cg17173881	-6.82796	0.039186	0.632988	0.564708	hypomethylated	15	90388953	AP3S2	Body	opensea
cg15759721	-6.82198	0.0406174	0.63797	0.56975	hypomethylated	17	57918630	MIR21	Body	opensea
cg24724428	6.80772	0.0217465	0.190937	0.259014	hypermethylated	6	11044888	ELOVL2	TSS1500	island
cg05885688	-6.80336	0.0316728	0.694983	0.626949	hypomethylated	8	41628552	ANK1	Body	shelf
cg10299383	-6.80126	0.0204518	0.599627	0.531614	hypomethylated	8	54798735	RGS20	Body	shelf
cg10119564	-6.79912	0.017684	0.881293	0.813302	hypomethylated	8	1894814	ARHGEF10	Body	shore
cg07679836	-6.79722	0.0103244	0.365802	0.29783	hypomethylated	6	33548423	BAK1	TSS1500	opensea
cg11750736	-6.78691	0.027138	0.554335	0.486466	hypomethylated	17	10634140	TMEM220	TSS1500	shore
cg24465329	-6.78653	0.0378742	0.678602	0.610737	hypomethylated	2	172452502		Intergenic	opensea
cg08251025	-6.78414	0.0355033	0.530595	0.462754	hypomethylated	4	124322371	SPRY1	5'UTR	shelf
cg01816186	-6.7742	0.0441051	0.731176	0.663434	hypomethylated	2	15310191	NBAS	Body	opensea
cg18333511	6.77345	0.00192903	0.487586	0.55532	hypermethylated	14	81903609		Intergenic	shore
cg12885826	-6.76871	0.034064	0.598772	0.531085	hypomethylated	11	85757355	PICALM	5'UTR	opensea	Yes
cg17179455	-6.75325	0.0220125	0.457104	0.389571	hypomethylated	11	128346801	ETS1	Body	opensea
cg23985374	6.7518	5.00548e-05	0.492305	0.559823	hypermethylated	5	140240941	PCDHA6	Body	shore	Yes
cg27366888	-6.73343	0.0414814	0.711218	0.643883	hypomethylated	2	224993012		Intergenic	opensea
cg26899399	-6.73315	0.0126708	0.644826	0.577495	hypomethylated	1	201914027	LMOD1	Body	opensea
cg11713064	6.72448	0.00813474	0.470115	0.53736	hypermethylated	6	33730089		Intergenic	opensea
cg01794156	-6.69248	0.0458851	0.550134	0.48321	hypomethylated	11	397077	PKP3	Body	island	Yes
cg19579005	-6.6828	0.0383912	0.334583	0.267755	hypomethylated	6	30782272		Intergenic	opensea
cg19866637	-6.66975	0.0365026	0.748422	0.681725	hypomethylated	1	3057893	PRDM16	Body	shore
cg14013659	6.66812	0.0308389	0.86539	0.932071	hypermethylated	17	58038899	RNFT1	Body	shelf
cg27074505	-6.66493	0.0324433	0.814147	0.747498	hypomethylated	2	37684473		Intergenic	opensea
cg23780193	-6.66327	0.016645	0.484309	0.417676	hypomethylated	2	64926154		Intergenic	opensea
cg00935717	-6.65614	0.00213813	0.632192	0.56563	hypomethylated	8	40432238	ZMAT4	Body	opensea
cg27582166	-6.65423	0.0315505	0.856744	0.790202	hypomethylated	10	91187721		Intergenic	opensea
cg20574820	-6.65411	0.0130225	0.670693	0.604152	hypomethylated	4	81230962		Intergenic	opensea	Yes
cg17364672	6.65348	0.004851	0.540341	0.606876	hypermethylated	10	72014868	NPFFR1	Body	island
cg17007628	6.64553	0.0444031	0.482849	0.549304	hypermethylated	5	140588424	PCDHB12	5'UTR	shore
cg24405174	6.64349	0.0472109	0.61295	0.679384	hypermethylated	7	135346500	PL-5283	TSS1500	shore
cg09811510	-6.64339	0.0158127	0.4301	0.363666	hypomethylated	3	159590447	SCHIP1	Body	opensea	Yes
cg01152056	-6.62966	0.0382951	0.289666	0.223369	hypomethylated	6	166260319		Intergenic	opensea
cg10631684	-6.61591	0.0177113	0.820947	0.754788	hypomethylated	12	113795897	PLBD2	TSS1500	shore
cg17108141	-6.61325	0.0237156	0.455572	0.38944	hypomethylated	1	86044230	DDAH1	TSS200	shore
cg02814482	6.60789	0.0260844	0.575973	0.642052	hypermethylated	11	93822114	HEPHL1	Body	island
cg11425788	-6.60674	0.0336592	0.513297	0.447229	hypomethylated	1	60136100	FGGY	Body	opensea
cg12458966	-6.60537	0.0414835	0.445517	0.379463	hypomethylated	1	223674115		Intergenic	opensea
cg01988559	6.60042	0.0270037	0.707878	0.773882	hypermethylated	8	222125		Intergenic	opensea	Yes
cg08421126	6.59481	0.00447306	0.210016	0.275964	hypermethylated	2	43019854	HAAO	TSS200	island
cg03795181	6.58634	0.0067711	0.539283	0.605146	hypermethylated	5	140623883	PCDHB19P	Body	shelf
cg17379932	6.58114	0.00437664	0.407442	0.473253	hypermethylated	10	12085598	UPF2	TSS1500	shore
cg02499308	-6.57998	0.0352772	0.667761	0.601962	hypomethylated	2	135594780	ACMSD	TSS1500	opensea
cg03544781	-6.57756	0.031218	0.739202	0.673426	hypomethylated	8	95048288		Intergenic	opensea
cg05941178	6.56784	0.0237718	0.334512	0.40019	hypermethylated	16	8740421		Intergenic	opensea
cg06792310	-6.56174	0.0453467	0.502291	0.436674	hypomethylated	16	1578577	TMEM204	TSS200	shelf
cg13580002	-6.549	0.0026306	0.846302	0.780812	hypomethylated	15	57626444		Intergenic	opensea
cg07575193	6.54738	0.0308271	0.582998	0.648472	hypermethylated	8	30402570	RBPMS	Body	opensea
cg04677344	6.54181	0.00986704	0.122391	0.187809	hypermethylated	5	76326870	AGGF1	Body	island
cg22602513	-6.54165	0.0334504	0.793678	0.728262	hypomethylated	1	160429714		Intergenic	opensea
cg02953382	6.53021	0.0200681	0.0414277	0.10673	hypermethylated	22	24373134	LOC391322	5'UTR	island
cg24199724	-6.52719	0.0427101	0.623942	0.55867	hypomethylated	3	194191570		Intergenic	opensea
cg24813323	-6.50598	0.00192903	0.558204	0.493144	hypomethylated	12	63242527	PPM1H	Body	opensea
cg10282890	-6.49366	0.0198536	0.466407	0.40147	hypomethylated	5	73611882		Intergenic	opensea
cg16955101	6.49094	0.0248658	0.166871	0.231781	hypermethylated	6	64283916	PTP4A1	5'UTR	shore
cg25795706	-6.49051	0.0359656	0.585076	0.520171	hypomethylated	4	121614294	PRDM5	3'UTR	opensea
cg26393964	-6.49015	0.0342715	0.68332	0.618419	hypomethylated	11	123396299	GRAMD1B	TSS1500	opensea
cg27661394	-6.48912	0.016122	0.736274	0.671383	hypomethylated	4	4661952		Intergenic	opensea	Yes
cg18863090	6.48696	0.004851	0.382823	0.447692	hypermethylated	1	58714305	DAB1	5'UTR	shore
cg20124336	-6.47485	0.00479866	0.869074	0.804326	hypomethylated	10	90164859	RNLS	Body	opensea
cg27474223	-6.47449	0.0156234	0.897049	0.832304	hypomethylated	16	71509037	ZNF19	3'UTR	opensea
cg23012519	-6.45753	0.0191606	0.272265	0.20769	hypomethylated	11	397486	PKP3	Body	shore	Yes
cg10276869	-6.45047	0.0365899	0.783868	0.719363	hypomethylated	16	85336004		Intergenic	opensea
cg07533345	-6.42154	0.0158255	0.587641	0.523425	hypomethylated	10	5903566		Intergenic	opensea
cg15228618	-6.40721	0.0195263	0.285981	0.221909	hypomethylated	18	55448441	ATP8B1	5'UTR	opensea	Yes
cg23939846	-6.40636	0.0135219	0.555779	0.491715	hypomethylated	6	3585854		Intergenic	opensea
cg03132727	-6.40073	0.0344781	0.839276	0.775269	hypomethylated	1	180967813	STX6	Body	opensea
cg01882871	-6.38484	0.0380576	0.698539	0.63469	hypomethylated	17	32575548		Intergenic	opensea
cg03565833	-6.38163	0.0236268	0.775624	0.711808	hypomethylated	13	36466519	MIR548F5	Body	opensea
cg22110158	-6.37591	0.0215557	0.647951	0.584192	hypomethylated	11	130036542	ST14	Body	opensea
cg23141851	6.37506	0.0469323	0.62022	0.683971	hypermethylated	3	14615941		Intergenic	island
cg25564433	6.37377	0.0422215	0.666992	0.73073	hypermethylated	5	140754451	PCDHGA4	Body	shore
cg07373723	-6.36726	0.000819371	0.858513	0.79484	hypomethylated	7	110838461	IMMP2L	Body	opensea
cg00804694	-6.36436	0.0341049	0.75834	0.694696	hypomethylated	7	94610029	PPP1R9A	Body	opensea
cg11292078	-6.36344	0.00775348	0.618281	0.554647	hypomethylated	17	38870954		Intergenic	opensea
cg00758915	6.35499	0.0350971	0.297018	0.360568	hypermethylated	5	140773539	PCDHGA4	Body	shore
cg00699569	6.35013	0.0262741	0.548023	0.611524	hypermethylated	1	157536296		Intergenic	opensea
cg19186888	-6.34599	0.0215119	0.637048	0.573589	hypomethylated	5	68195154		Intergenic	opensea
cg15922518	-6.34258	0.0292923	0.555823	0.492397	hypomethylated	6	46686953	PLA2G7	Body	opensea
cg24417482	-6.34179	0.0336882	0.561975	0.498558	hypomethylated	1	66488936	PDE4B	Body	opensea	Yes
cg27049539	-6.3331	0.031637	0.588801	0.52547	hypomethylated	2	234395837	USP40	Body	opensea
cg00528572	6.3322	0.037362	0.238176	0.301498	hypermethylated	11	92703433	MTNR1B	Body	island	Yes
cg22651669	6.32661	0.0468525	0.738627	0.801893	hypermethylated	4	187588734	FAT1	Body	opensea
cg21564045	-6.32088	0.0165323	0.611337	0.548128	hypomethylated	13	39726023		Intergenic	opensea
cg03340667	-6.31974	0.0266589	0.796989	0.733791	hypomethylated	5	150464285		Intergenic	shelf
cg22693266	-6.31214	0.0496097	0.75808	0.694959	hypomethylated	12	28409714	CCDC91	TSS1500	opensea
cg00167670	-6.30918	0.0142709	0.577276	0.514185	hypomethylated	4	13922944		Intergenic	opensea
cg25690958	-6.30303	0.0455831	0.526149	0.463118	hypomethylated	17	4439481	SPNS2	Body	island
cg05705114	6.30176	0.0334727	0.736185	0.799202	hypermethylated	16	34296306		Intergenic	shore
cg20798124	-6.2947	0.00611019	0.672984	0.610037	hypomethylated	3	111682537	PHLDB2	Body	opensea
cg22398783	6.28447	0.000819371	0.594371	0.657216	hypermethylated	9	93880106		Intergenic	island	Yes
cg02637247	-6.28112	0.00713698	0.737759	0.674948	hypomethylated	16	86524562		Intergenic	shelf
cg03142039	-6.27862	0.0389758	0.531402	0.468616	hypomethylated	11	125931532	CDON	5'UTR	shore
cg03813151	6.27509	0.0438481	0.568695	0.631446	hypermethylated	6	149778058	ZC3H12D	Body	island
cg23495647	-6.26774	0.0252177	0.633494	0.570816	hypomethylated	4	170284641		Intergenic	opensea	Yes
cg11469098	6.25677	0.0382951	0.218972	0.281539	hypermethylated	8	49647809	EFCAB1	5'UTR	island	Yes
cg20430773	-6.25345	0.0243746	0.369755	0.307221	hypomethylated	1	16534157	ARHGEF19	Body	island
cg09211160	-6.25175	0.0304758	0.518331	0.455813	hypomethylated	6	7148832	RREB1	5'UTR	opensea
cg18351999	6.24827	0.00701905	0.125533	0.188016	hypermethylated	11	406901	SIGIRR	Body	island	Yes
cg06434490	-6.24737	0.0405451	0.471518	0.409044	hypomethylated	6	31494261		Intergenic	opensea
cg23974473	6.24051	0.0238964	0.519897	0.582302	hypermethylated	5	140625794	PCDHB15	1stExon	shore
cg15014164	-6.23415	0.00834945	0.634858	0.572517	hypomethylated	9	2251185		Intergenic	opensea	Yes
cg07553761	6.22477	0.040269	0.326363	0.388611	hypermethylated	3	160167977	TRIM59	TSS1500	island
cg02757223	-6.22387	0.0285386	0.746029	0.683791	hypomethylated	2	43848957		Intergenic	opensea
cg27115863	-6.21594	0.0187373	0.331961	0.269801	hypomethylated	22	37921640		Intergenic	opensea
cg24859617	-6.21345	0.000819371	0.820679	0.758545	hypomethylated	11	125656966	PATE3	TSS1500	opensea	Yes
cg20746459	-6.21092	0.0274257	0.83848	0.776371	hypomethylated	1	179520181	C1orf125	Body	opensea
cg03431846	6.20894	0.0329686	0.265083	0.327173	hypermethylated	14	24641183	REC8	TSS200	island
cg07335376	-6.19901	0.0425484	0.836999	0.775008	hypomethylated	8	55047225	MRPL15	TSS1500	shore
cg22454313	-6.19415	0.0329429	0.441807	0.379866	hypomethylated	1	201722809	NAV1	Body	opensea
cg04171808	-6.19202	0.0147563	0.736508	0.674587	hypomethylated	11	35188437	CD44	Body	opensea
cg07516252	6.18904	0.0206567	0.224737	0.286628	hypermethylated	14	24641201	REC8	TSS200	island
cg16422892	-6.18859	0.0282849	0.586363	0.524477	hypomethylated	17	38929810	KRT26	TSS1500	opensea
cg21442626	-6.18329	0.0318129	0.484589	0.422756	hypomethylated	8	104032819	ATP6V1C1	TSS1500	shore
cg07168214	-6.1713	0.00829988	0.801772	0.740059	hypomethylated	17	7380112	ZBTB4	5'UTR	shelf
cg04749740	-6.16305	0.0498451	0.725008	0.663378	hypomethylated	2	65935124		Intergenic	opensea
cg14018072	-6.1617	0.00976411	0.360549	0.298932	hypomethylated	1	8157705		Intergenic	opensea
cg00168240	-6.15498	0.00790966	0.801076	0.739526	hypomethylated	1	3347457	PRDM16	Body	shelf	Yes
cg22660207	6.14208	0.0408138	0.691	0.752421	hypermethylated	4	174320772	SCRG1	TSS200	opensea
cg25379161	6.12699	0.0128041	0.0886056	0.149876	hypermethylated	5	172482777	C5orf41	TSS1500	shore
cg04111344	-6.12341	0.0156643	0.838037	0.776803	hypomethylated	2	131095784		Intergenic	shelf
cg20955836	6.11533	0.00893167	0.265863	0.327017	hypermethylated	20	55836224	BMP7	Body	shelf
cg22526939	6.1091	0.0375693	0.778234	0.839325	hypermethylated	7	16626224		Intergenic	island
cg17797028	-6.10598	0.0410635	0.47881	0.41775	hypomethylated	1	68348868	GNG12-AS1	Body	opensea
cg01420159	-6.10315	0.0177402	0.814789	0.753757	hypomethylated	16	85335889		Intergenic	opensea
cg15002691	-6.1008	0.0248609	0.742748	0.68174	hypomethylated	7	137761047	AKR1D1	TSS200	opensea
cg25261694	-6.09629	0.0299339	0.614081	0.553118	hypomethylated	10	88559053	BMPR1A	5'UTR	opensea
cg19382019	-6.08632	0.036244	0.823512	0.762649	hypomethylated	19	48796188		Intergenic	shore
cg15541407	-6.08417	0.047287	0.572353	0.511511	hypomethylated	9	118914641	PAPPA	TSS1500	shore
cg02038057	-6.08076	0.0444031	0.605179	0.544371	hypomethylated	10	33271417		Intergenic	shore
cg07856962	6.07836	0.037988	0.426199	0.486982	hypermethylated	21	44864361		Intergenic	island
cg06979020	-6.07542	0.0304171	0.720067	0.659313	hypomethylated	16	69660388	NFAT5	5'UTR	opensea
cg17311132	-6.07419	0.0220397	0.779387	0.718645	hypomethylated	12	88693546		Intergenic	opensea
cg03673989	-6.07272	0.0361578	0.832184	0.771457	hypomethylated	11	380069	B4GALNT4	Body	island	Yes
cg07977927	-6.06213	0.0365891	0.756279	0.695658	hypomethylated	7	158815555	LOC154822	Body	shore
cg00658016	6.06015	0.0306985	0.118069	0.178671	hypermethylated	3	178865678	PIK3CA	TSS1500	shore	Yes
cg02199333	-6.05832	0.041146	0.375607	0.315024	hypomethylated	9	115775212	ZNF883	TSS1500	shore
cg10627839	6.05492	0.0343722	0.293125	0.353675	hypermethylated	1	196866512	CFHR4	Body	opensea
cg03787013	6.039	0.0382951	0.245204	0.305594	hypermethylated	19	50180402	PRMT1	TSS200	island
cg14515779	-6.03838	0.0461924	0.697597	0.637213	hypomethylated	1	101123966		Intergenic	opensea
cg08305942	-6.03597	0.0288295	0.732337	0.671977	hypomethylated	16	79692354		Intergenic	opensea
cg23387056	6.0328	0.0421107	0.618236	0.678564	hypermethylated	11	14280742	SPON1	Body	island
cg20992002	-6.0326	0.0114136	0.683446	0.62312	hypomethylated	11	393328	PKP3	TSS1500	shore
cg24280832	-6.03223	0.0199246	0.529124	0.468802	hypomethylated	10	77871958	C10orf11	Body	shore	Yes
cg11637017	-6.01359	0.0314641	0.746103	0.685967	hypomethylated	6	116566328	NT5DC1	3'UTR	opensea
cg13375188	-5.99319	0.0209884	0.756459	0.696527	hypomethylated	10	102650389		Intergenic	opensea
cg04844267	5.99231	0.0166511	0.362664	0.422587	hypermethylated	4	1394941		Intergenic	shore
cg23352942	-5.98946	0.0173246	0.209812	0.149917	hypomethylated	3	46931381	PTH1R	Body	shelf
cg25546651	-5.97534	0.0224524	0.743779	0.684026	hypomethylated	4	25910053		Intergenic	opensea
cg15932059	-5.97311	0.0254985	0.623074	0.563343	hypomethylated	1	218946128	MIR548F3	Body	opensea
cg16460462	-5.96898	0.0162081	0.57958	0.51989	hypomethylated	3	184875108		Intergenic	shelf
cg12072972	5.96802	0.0127788	0.576943	0.636623	hypermethylated	11	405958	SIGIRR	Body	shore
cg13752749	-5.96259	0.046338	0.55225	0.492624	hypomethylated	9	126130901	CRB2	Body	shore
cg09665331	5.9593	0.0455475	0.631634	0.691227	hypermethylated	1	195867753		Intergenic	opensea
cg05626927	-5.95741	0.011218	0.644819	0.585245	hypomethylated	4	14362239		Intergenic	opensea
cg17531889	-5.95076	0.00588864	0.856582	0.797075	hypomethylated	6	169568517		Intergenic	shore
cg17904686	-5.94476	0.0054507	0.568666	0.509219	hypomethylated	6	134477852		Intergenic	opensea
cg07563611	-5.94378	0.0321016	0.732652	0.673215	hypomethylated	16	70794856	VAC14	Body	shore
cg00703299	-5.9429	0.049763	0.695327	0.635898	hypomethylated	14	55800645	FBXO34	5'UTR	opensea
cg22012473	-5.94072	0.0343531	0.53472	0.475313	hypomethylated	11	104700958		Intergenic	opensea
cg18327128	5.94019	0.0348542	0.283334	0.342736	hypermethylated	6	30079139	TRIM31	Body	opensea
cg18496131	-5.93936	0.0410805	0.671064	0.61167	hypomethylated	7	25965876		Intergenic	opensea
cg06410878	-5.93617	0.0351822	0.588346	0.528985	hypomethylated	5	97791119		Intergenic	opensea
cg08245317	5.93493	0.0382951	0.35298	0.412329	hypermethylated	11	16633070		Intergenic	shore
cg14758875	-5.93451	0.0472863	0.543262	0.483917	hypomethylated	9	6566638	GLDC	Body	opensea
cg13977827	-5.93237	0.0161737	0.715305	0.655981	hypomethylated	9	14307195	NFIB	Body	opensea
cg02887458	5.93132	0.0371628	0.463303	0.522616	hypermethylated	19	19495540	GATAD2A	TSS1500	shore
cg14663607	5.92889	0.0216528	0.702626	0.761914	hypermethylated	2	219754816	WNT10A	Body	shelf
cg03476715	-5.92694	0.0221825	0.607414	0.548144	hypomethylated	5	39395360	DAB2	5'UTR	opensea
cg15626913	-5.92672	0.0495753	0.559709	0.500442	hypomethylated	10	24755359	KIAA1217	TSS200	opensea
cg25482834	-5.92645	0.0187253	0.715227	0.655962	hypomethylated	8	39717480		Intergenic	opensea	Yes
cg07025785	5.92617	0.047983	0.121033	0.180295	hypermethylated	14	76734368		Intergenic	opensea
cg03761216	-5.92556	0.0154225	0.834321	0.775065	hypomethylated	1	51986130	EPS15	TSS1500	shore
cg24005722	-5.92253	0.0173246	0.773911	0.714686	hypomethylated	11	390376		Intergenic	shelf
cg11942059	-5.92049	0.0104856	0.581213	0.522008	hypomethylated	6	71014153	COL9A1	TSS1500	opensea
cg24678113	-5.91363	0.00713698	0.760954	0.701818	hypomethylated	1	3006466	PRDM16	Body	opensea
cg03014829	5.91315	0.0416553	0.644309	0.70344	hypermethylated	7	55516872		Intergenic	island
cg07851374	-5.89911	0.0493052	0.813211	0.75422	hypomethylated	13	76723380		Intergenic	opensea
cg17414669	-5.89283	0.0241528	0.671078	0.612149	hypomethylated	8	131249423	ASAP1	Body	opensea
cg10613786	-5.88576	0.0377697	0.566031	0.507174	hypomethylated	1	8150200		Intergenic	opensea
cg14054279	-5.88518	0.0207234	0.600348	0.541496	hypomethylated	3	185676640		Intergenic	opensea
cg08388413	-5.88224	0.0293977	0.669478	0.610656	hypomethylated	2	225751034	DOCK10	Body	opensea
cg07930673	-5.88127	0.0382645	0.786396	0.727583	hypomethylated	2	2650283		Intergenic	shelf
cg09086168	-5.87481	0.00674878	0.767278	0.70853	hypomethylated	4	70803577	CSN1S1	Body	opensea	Yes
cg12287785	5.86987	0.00123679	0.317572	0.376271	hypermethylated	6	99295470		Intergenic	shore
cg06522515	-5.86076	0.0103431	0.714276	0.655668	hypomethylated	3	184090630	THPO	Body	opensea	Yes
cg14297504	-5.85638	0.038575	0.657472	0.598908	hypomethylated	5	34687533	RAI14	TSS200	opensea
cg13246776	-5.85581	0.025409	0.49114	0.432582	hypomethylated	4	169019585	ANXA10	Body	opensea
cg03078708	5.85355	0.0159665	0.618265	0.676801	hypermethylated	14	98229341		Intergenic	opensea
cg22696984	-5.85264	0.0338904	0.653447	0.594921	hypomethylated	2	75833496		Intergenic	opensea
cg06732667	-5.84964	0.0343722	0.843665	0.785168	hypomethylated	8	141312916	TRAPPC9	Body	opensea
cg26529538	-5.84539	0.00966208	0.701473	0.643019	hypomethylated	10	114074165	GUCY2GP	Body	opensea	Yes
cg07740894	-5.83135	0.0138327	0.815496	0.757182	hypomethylated	10	35698554	CCNY	Body	opensea
cg18801955	-5.82807	0.0142062	0.629958	0.571678	hypomethylated	11	15651124		Intergenic	opensea	Yes
cg16756660	-5.82798	0.0458846	0.535649	0.477369	hypomethylated	5	87570655	TMEM161B-AS1	Body	opensea
cg14701867	-5.82036	0.0270268	0.273646	0.215442	hypomethylated	10	64193068	ZNF365	Body	opensea
cg18809706	-5.80955	0.0403849	0.721044	0.662948	hypomethylated	7	143209945		Intergenic	shore	Yes
cg02958634	5.8095	0.0161737	0.16524	0.223335	hypermethylated	2	119594696		Intergenic	shore
cg21805731	-5.80563	0.00976411	0.688173	0.630116	hypomethylated	1	204560985		Intergenic	opensea
cg21169490	-5.80198	0.0240948	0.302163	0.244143	hypomethylated	6	73135072		Intergenic	opensea
cg07626700	5.80127	0.026709	0.683517	0.741529	hypermethylated	7	156741534	NOM1	TSS1500	island	Yes
cg07391551	-5.80101	0.0313643	0.443973	0.385963	hypomethylated	9	87828104		Intergenic	opensea
cg02948188	-5.79936	0.0322044	0.447179	0.389185	hypomethylated	10	33272417		Intergenic	shelf
cg05346981	-5.79431	0.016122	0.651669	0.593725	hypomethylated	1	218649868	MIR548F3	Body	opensea	Yes
cg12278018	-5.78929	0.00960754	0.611602	0.553709	hypomethylated	1	35266042		Intergenic	opensea
cg05357287	-5.78785	0.0344774	0.557946	0.500067	hypomethylated	11	67408159	TBX10	TSS1500	opensea
cg02446816	-5.78778	0.0415882	0.537227	0.479349	hypomethylated	2	162949857		Intergenic	opensea
cg23630869	5.7876	0.0344774	0.295532	0.353408	hypermethylated	2	111452958		Intergenic	opensea
cg25190824	-5.78548	0.0285386	0.678653	0.620798	hypomethylated	1	40255903	BMP8B	TSS1500	shore
cg04422164	-5.78494	0.0271176	0.497293	0.439444	hypomethylated	13	30815713	KATNAL1	Body	opensea
cg10846615	5.78273	0.0301953	0.379034	0.436862	hypermethylated	2	119599189		Intergenic	island
cg10151737	-5.77121	0.0285668	0.160822	0.10311	hypomethylated	6	170615854	FAM120B	1stExon	island	Yes
cg15863841	-5.75861	0.0341857	0.443477	0.385891	hypomethylated	3	171430173	PLD1	Body	opensea
cg07115176	-5.74863	0.029453	0.508876	0.451389	hypomethylated	12	60321002		Intergenic	opensea
cg08784247	5.74695	0.0283249	0.527424	0.584893	hypermethylated	12	81329808	MIR618	TSS200	shore	Yes
cg16700265	5.73485	0.043868	0.560723	0.618071	hypermethylated	2	233274653	ALPPL2	3'UTR	shore
cg05639588	-5.73437	0.0148762	0.625503	0.568159	hypomethylated	2	162537774	SLC4A10	5'UTR	opensea
cg16436686	-5.73431	0.0292103	0.693233	0.63589	hypomethylated	1	186157568	HMCN1	Body	opensea
cg01208430	-5.7294	0.0275162	0.461805	0.404511	hypomethylated	14	27310758		Intergenic	opensea
cg10056706	-5.72666	0.036244	0.487635	0.430368	hypomethylated	12	122151982	TMEM120B	Body	shore
cg21922478	-5.72525	0.0355621	0.439484	0.382231	hypomethylated	5	52241090	ITGA1	Body	opensea
cg20336571	5.71413	0.0247281	0.509835	0.566976	hypermethylated	10	71812134	H2AFY2	TSS1500	shore	Yes
cg24907176	-5.71296	0.0274701	0.557855	0.500726	hypomethylated	2	54747944	SPTBN1	5'UTR	opensea
cg03086707	5.70591	0.0122557	0.217221	0.27428	hypermethylated	5	140740607	PCDHGA4	Body	shore
cg24834165	-5.70375	0.0116468	0.726753	0.669716	hypomethylated	5	95060853		Intergenic	opensea
cg17060964	-5.70217	0.00725936	0.592066	0.535044	hypomethylated	11	55796572	OR5AS1	TSS1500	opensea
cg10979364	-5.6993	0.0323265	0.769257	0.712264	hypomethylated	5	14038630		Intergenic	opensea
cg03600259	5.69697	0.0342072	0.284609	0.341579	hypermethylated	6	164052180		Intergenic	island
cg00048458	5.69513	0.0417317	0.604735	0.661686	hypermethylated	19	39034307	RYR1	ExonBnd	opensea
cg03240800	5.69248	0.0340612	0.74956	0.806485	hypermethylated	5	140219613	PCDHA6	Body	shore	Yes
cg03169165	5.68788	0.0217251	0.352656	0.409534	hypermethylated	X	65330259		Intergenic	opensea
cg01795959	-5.6868	0.0422762	0.685746	0.628878	hypomethylated	1	47486850		Intergenic	shelf
cg02600910	-5.68294	0.0443307	0.501425	0.444596	hypomethylated	3	124579959	ITGB5	Body	opensea
cg01368217	-5.68132	0.0388489	0.657474	0.60066	hypomethylated	10	127836603	ADAM12	Body	opensea
cg17465112	5.67588	0.0183973	0.436017	0.492776	hypermethylated	1	37720957		Intergenic	opensea
cg04394341	-5.67544	0.036411	0.47495	0.418196	hypomethylated	21	20673334		Intergenic	opensea
cg14851345	-5.67056	0.0415302	0.849037	0.792331	hypomethylated	6	64423797	PHF3	3'UTR	opensea
cg17942436	-5.66679	0.0401132	0.840554	0.783886	hypomethylated	3	50407704	CACNA2D2	Body	opensea
cg05606455	-5.66598	0.0129241	0.761149	0.704489	hypomethylated	7	43288757	HECW1	Body	island
cg15013527	-5.66366	0.0243291	0.518292	0.461655	hypomethylated	11	316339		Intergenic	island
cg01506334	-5.66213	0.0196212	0.705704	0.649083	hypomethylated	1	8554075	RERE	Body	opensea	Yes
cg11667301	-5.6563	0.0289637	0.801308	0.744745	hypomethylated	2	203141235	SNORD70	Body	opensea
cg01491071	-5.65045	0.0255217	0.539697	0.483193	hypomethylated	2	206789816		Intergenic	shore
cg27054424	-5.64476	0.0448092	0.847954	0.791506	hypomethylated	7	105094993		Intergenic	opensea
cg11760644	-5.63801	0.0286146	0.602492	0.546112	hypomethylated	6	53405057	GCLC	Body	opensea
cg25325636	5.63712	0.00752868	0.616245	0.672616	hypermethylated	20	57766896	ZNF831	1stExon	island
cg19711916	-5.63695	0.0405954	0.750707	0.694338	hypomethylated	1	163892861		Intergenic	opensea
cg17110349	-5.6354	0.0243499	0.441979	0.385625	hypomethylated	20	61554899	DIDO1	5'UTR	shelf
cg14936266	-5.62948	0.0239149	0.6707	0.614406	hypomethylated	8	19170080	SH2D4A	TSS1500	shore
cg04064998	-5.62367	0.0481954	0.514557	0.458321	hypomethylated	11	109786133		Intergenic	opensea
cg00278517	5.62197	0.0356708	0.511819	0.568039	hypermethylated	6	167070616	RPS6KA2	Body	opensea
cg25362709	-5.62133	0.00898867	0.841675	0.785462	hypomethylated	11	124413728	OR8B12	TSS200	opensea	Yes
cg18497238	-5.62092	0.0239114	0.431376	0.375167	hypomethylated	14	75083495		Intergenic	shelf
cg06546469	-5.61785	0.0101946	0.702413	0.646234	hypomethylated	2	2736144		Intergenic	opensea
cg17028105	5.61676	0.00213813	0.273084	0.329252	hypermethylated	1	238027783	LOC100130331	Body	opensea
cg17566560	-5.6143	0.01099	0.656265	0.600122	hypomethylated	20	35094679	DLGAP4	Body	opensea
cg06407434	5.61091	0.00888334	0.646098	0.702207	hypermethylated	22	34046529	LARGE	Body	island
cg16104263	-5.60402	0.0330812	0.701993	0.645953	hypomethylated	1	3394709	ARHGEF16	Body	island
cg06544951	-5.60205	0.0297304	0.638344	0.582324	hypomethylated	8	59555116	NSMAF	Body	opensea
cg09047090	-5.60095	0.0214416	0.447565	0.391556	hypomethylated	20	49109706		Intergenic	opensea
cg23953309	5.59883	0.0414519	0.230833	0.286821	hypermethylated	6	112193859	FYN	5'UTR	island
cg01173642	-5.59793	0.0144787	0.645175	0.589195	hypomethylated	6	16317307	ATXN1	Body	opensea
cg17122758	-5.59377	0.0297954	0.399024	0.343086	hypomethylated	2	65804208		Intergenic	opensea
cg06269928	5.59155	0.0210717	0.795803	0.851719	hypermethylated	1	242220771		Intergenic	island
cg06746005	-5.58549	0.0156317	0.692126	0.636271	hypomethylated	8	131245321	ASAP1	Body	opensea
cg07965441	-5.58433	0.0148432	0.561623	0.50578	hypomethylated	14	86523568	LOC101928767	Body	opensea
cg09754225	-5.58396	0.0384283	0.793482	0.737642	hypomethylated	14	23041801	DAD1	3'UTR	opensea
cg17280346	5.58381	0.0119577	0.205791	0.261629	hypermethylated	3	147126703	ZIC1	TSS1500	shore
cg05692422	5.57591	0.0288267	0.698008	0.753767	hypermethylated	X	42637044	PPP1R2P9	Body	island
cg27401755	-5.57447	0.0388412	0.741639	0.685894	hypomethylated	8	100371135	VPS13B	Body	opensea	Yes
cg20007245	5.57411	0.0305695	0.0274542	0.0831953	hypermethylated	22	24372913	LOC391322	TSS1500	island
cg26456304	-5.57104	0.0247127	0.675866	0.620156	hypomethylated	15	62917317		Intergenic	opensea
cg19451584	-5.55283	0.00720262	0.686004	0.630476	hypomethylated	12	39928782		Intergenic	opensea
cg08887961	5.54603	0.0287868	0.202922	0.258382	hypermethylated	10	62761027	RHOBTB1	Body	shore
cg16472334	5.53587	0.0202317	0.122666	0.178025	hypermethylated	17	77721757		Intergenic	island
cg18615399	5.53357	0.0424927	0.404709	0.460044	hypermethylated	2	24551175	ITSN2	5'UTR	opensea
cg08961547	5.53213	0.0467697	0.260878	0.316199	hypermethylated	10	95327654	GPR120	Body	shore
cg07214766	-5.52534	0.0309819	0.659314	0.604061	hypomethylated	15	101266757		Intergenic	opensea
cg07054927	5.52475	0.0406171	0.682618	0.737865	hypermethylated	19	1300085		Intergenic	island
cg18827773	-5.52341	0.0207692	0.559476	0.504242	hypomethylated	4	21890040	KCNIP4	5'UTR	opensea
cg02404507	-5.51605	0.0406508	0.765883	0.710723	hypomethylated	6	42712100		Intergenic	shore
cg06370079	-5.51328	0.0122642	0.704244	0.649112	hypomethylated	20	33699057		Intergenic	opensea
cg10809094	-5.51108	0.02147	0.853507	0.798397	hypomethylated	2	238006557	COPS8	3'UTR	opensea
cg10750464	5.50765	0.0112968	0.546173	0.601249	hypermethylated	19	11534062	CCDC151	Body	shore
cg19970121	5.50566	0.0242354	0.724901	0.779958	hypermethylated	11	93822184	HEPHL1	Body	island
cg06211203	-5.50483	0.0107156	0.612304	0.557256	hypomethylated	12	5607385		Intergenic	shelf
cg08267399	-5.50475	0.0278385	0.426734	0.371686	hypomethylated	8	142349160	LOC731779	TSS1500	opensea
cg13304609	5.50379	0.0220125	0.625279	0.680316	hypermethylated	1	79085162	IFI44L	TSS1500	opensea
cg03626672	-5.50238	0.0384805	0.273995	0.218971	hypomethylated	2	237478664	CXCR7	5'UTR	shore
cg16745033	-5.50117	0.00860456	0.267321	0.21231	hypomethylated	8	81143546		Intergenic	opensea	Yes
cg10959048	-5.49914	0.0195337	0.847222	0.792231	hypomethylated	3	93694020	PROS1	TSS1500	shore
cg18862210	-5.49766	0.0389259	0.699476	0.644499	hypomethylated	6	168815477		Intergenic	shore
cg18826637	-5.49715	0.0415472	0.495185	0.440214	hypomethylated	2	145116633		Intergenic	opensea
cg03415787	5.49488	0.00559392	0.621884	0.676833	hypermethylated	X	151512152	GABRA3	Body	opensea
cg14334810	-5.49398	0.0112692	0.804304	0.749364	hypomethylated	9	19126294	PLIN2	Body	shore
cg13455704	5.49103	0.0230488	0.131606	0.186516	hypermethylated	13	36871754	C13orf38	Body	island
cg06776159	5.491	0.0126203	0.7222	0.77711	hypermethylated	5	140783647	PCDHGA4	Body	shelf
cg04352288	-5.49008	0.0456218	0.811956	0.757055	hypomethylated	16	87958407	CA5A	Body	opensea
cg05810177	-5.4887	0.0165323	0.616341	0.561454	hypomethylated	7	134050402		Intergenic	opensea
cg00090632	5.48602	0.0301953	0.592235	0.647095	hypermethylated	5	38600962	LIFR-AS1	Body	opensea
cg27334928	5.4848	0.0142064	0.603129	0.657977	hypermethylated	9	102277580		Intergenic	opensea	Yes
cg08007986	5.48426	0.0382951	0.230171	0.285014	hypermethylated	9	37576030	FBXO10	5'UTR	island
cg24119500	-5.48282	0.0340562	0.882504	0.827676	hypomethylated	6	69420780	BAI3	Body	opensea
cg07452997	5.47922	0.0115799	0.456984	0.511776	hypermethylated	X	118893383	ANKRD58	1stExon	island
cg22365276	-5.47853	0.0455855	0.336477	0.281692	hypomethylated	15	60688622	ANXA2	5'UTR	shore
cg16980761	5.47548	0.0169005	0.598932	0.653686	hypermethylated	15	27262823	GABRG3	Body	opensea
cg04265011	-5.47497	0.0483719	0.324464	0.269714	hypomethylated	1	95428129	LOC729970	Body	opensea	Yes
cg02872546	-5.4746	0.0308044	0.412987	0.358241	hypomethylated	2	109741578		Intergenic	shelf
cg12384562	-5.46909	0.0297975	0.383338	0.328647	hypomethylated	2	205707683	PARD3B	Body	opensea
cg16336556	-5.46572	0.0400469	0.641164	0.586506	hypomethylated	2	33295138	LTBP1	Body	opensea
cg13173204	-5.46079	0.0142936	0.545743	0.491135	hypomethylated	3	27586772		Intergenic	opensea
cg10144868	-5.45751	0.0316003	0.592641	0.538066	hypomethylated	22	30603108		Intergenic	opensea
cg00397522	-5.45662	0.0482062	0.636002	0.581436	hypomethylated	1	94478401	ABCA4	Body	opensea
cg26869675	-5.45647	0.0292062	0.809572	0.755007	hypomethylated	19	30491655	URI1	Body	opensea
cg15481472	-5.4549	0.0302924	0.831597	0.777048	hypomethylated	6	159225665	EZR	Body	opensea
cg14716095	5.4519	0.0210717	0.558781	0.6133	hypermethylated	13	20968690		Intergenic	shore
cg24074594	-5.44854	0.0180997	0.726788	0.672302	hypomethylated	1	161676581	FCRLA	TSS200	opensea
cg18052274	-5.44283	0.0467697	0.612273	0.557844	hypomethylated	11	19737158	LOC100126784	TSS1500	shore
cg16415999	-5.44111	0.026345	0.600937	0.546526	hypomethylated	8	64120238	YTHDF3	Body	opensea
cg00553084	-5.44058	0.017684	0.71359	0.659185	hypomethylated	2	19811616		Intergenic	opensea
cg11186706	-5.43845	0.0394266	0.705333	0.650949	hypomethylated	14	54815745		Intergenic	opensea
cg15546412	-5.4339	0.0395007	0.669545	0.615206	hypomethylated	4	159985919		Intergenic	opensea	Yes
cg13869942	-5.43125	0.0281549	0.428709	0.374396	hypomethylated	1	151878061	THEM4	Body	shelf
cg09747162	5.427	0.0315704	0.640885	0.695155	hypermethylated	1	35227074	GJB4	Body	island	Yes
cg06468072	5.42545	0.0238901	0.811329	0.865583	hypermethylated	11	117665622	DSCAML1	Body	shore
cg26035201	-5.42304	0.0425172	0.732386	0.678156	hypomethylated	7	1607146	PSMG3	3'UTR	shelf
cg11226904	-5.42298	0.00735287	0.458462	0.404233	hypomethylated	2	214671150	SPAG16	Body	opensea
cg24685928	-5.42294	0.0369899	0.66481	0.61058	hypomethylated	6	120848893		Intergenic	opensea
cg07938743	5.41726	0.0193156	0.299408	0.35358	hypermethylated	2	63283939	OTX1	3'UTR	island
cg09541526	-5.41144	0.0310904	0.445063	0.390949	hypomethylated	3	164448691	LINC01324	Body	opensea	Yes
cg00424467	-5.40981	0.00588864	0.703886	0.649788	hypomethylated	20	1377284		Intergenic	shelf
cg06228599	-5.40825	0.0298427	0.740186	0.686104	hypomethylated	6	47010091	GPR110	TSS200	opensea
cg13633262	-5.4067	0.0483077	0.410725	0.356658	hypomethylated	17	3461398	TRPV3	TSS200	opensea
cg16251671	5.40556	0.0385266	0.555906	0.609961	hypermethylated	20	3294468	C20orf194	Body	opensea
cg01693350	-5.40329	0.0373862	0.492905	0.438872	hypomethylated	11	32452187	WT1	Body	island
cg26842121	5.40192	0.0179969	0.259931	0.31395	hypermethylated	13	95358205		Intergenic	shore
cg01142475	5.40084	0.0249071	0.674079	0.728088	hypermethylated	17	10452905	MYH2	1stExon	opensea
cg13557508	-5.39965	0.0336346	0.640764	0.586767	hypomethylated	3	112817341		Intergenic	opensea
cg19648729	-5.39853	0.00976411	0.729056	0.67507	hypomethylated	6	52960625	FBXO9	Body	opensea
cg24727089	-5.39604	0.0441847	0.617592	0.563631	hypomethylated	18	54259794		Intergenic	opensea	Yes
cg11365072	-5.39572	0.0230105	0.702128	0.648171	hypomethylated	5	154392274	KIF4B	TSS1500	opensea
cg20705893	-5.39479	0.0192865	0.593219	0.539271	hypomethylated	7	157869970	PTPRN2	Body	opensea
cg03944375	-5.39312	0.0477947	0.633433	0.579502	hypomethylated	1	22143533	LDLRAD2	Body	shelf
cg18656776	-5.39262	0.0460057	0.686379	0.632452	hypomethylated	5	52658554		Intergenic	opensea
cg03471705	5.38598	0.00783191	0.116507	0.170367	hypermethylated	14	81686966	GTF2A1	5'UTR	island
cg21685048	-5.38135	0.0467269	0.740187	0.686373	hypomethylated	2	17771856	VSNL1	5'UTR	opensea
cg07506530	-5.37932	0.0169964	0.593407	0.539613	hypomethylated	10	35022125	PARD3	Body	opensea
cg02153681	-5.37918	0.0390938	0.819814	0.766022	hypomethylated	2	20714818		Intergenic	opensea
cg17389956	-5.37813	0.0388489	0.502706	0.448924	hypomethylated	12	126167667		Intergenic	shore
cg24648119	5.37375	0.013542	0.440314	0.494052	hypermethylated	5	140242639	PCDHA6	Body	island
cg01559901	5.37143	0.0193776	0.463213	0.516928	hypermethylated	19	12624832	ZNF709	TSS200	shore
cg03847432	-5.3708	0.00775348	0.883477	0.829769	hypomethylated	7	43391524	HECW1	Body	opensea
cg08177681	5.3705	0.0499546	0.310832	0.364537	hypermethylated	2	240302585	HDAC4	5'UTR	opensea
cg11401293	-5.3639	0.0425166	0.685999	0.63236	hypomethylated	21	47404268	COL6A1	Body	island
cg03562120	-5.36182	0.0422762	0.710144	0.656526	hypomethylated	20	43343997	WISP2	1stExon	opensea
cg06476053	-5.36143	0.0357676	0.401632	0.348018	hypomethylated	4	54780590		Intergenic	opensea
cg02182594	5.36131	0.0295522	0.147513	0.201127	hypermethylated	14	78108576		Intergenic	island
cg02349866	-5.35621	0.0404482	0.69381	0.640248	hypomethylated	15	90391877	AP3S2	Body	opensea
cg03283901	-5.35337	0.0352276	0.674614	0.62108	hypomethylated	2	238111355		Intergenic	opensea
cg00965168	5.35076	0.0328631	0.522001	0.575509	hypermethylated	1	227974541		Intergenic	island
cg10236239	5.34522	0.0183973	0.20847	0.261922	hypermethylated	2	108994514	SULT1C4	5'UTR	opensea
cg15493546	-5.34449	0.020435	0.763697	0.710252	hypomethylated	4	185296339	LOC102723766	Body	opensea
cg00998784	5.34247	0.0229289	0.128015	0.181439	hypermethylated	5	176046902		Intergenic	island
cg20280170	5.34226	0.0316204	0.423085	0.476507	hypermethylated	1	29101609		Intergenic	shore
cg02526277	5.34208	0.043044	0.420775	0.474196	hypermethylated	11	18230620	LOC494141	TSS200	island	Yes
cg03802486	-5.34199	0.0420951	0.739303	0.685883	hypomethylated	12	7254577	C1RL	Body	opensea
cg04035904	-5.34174	0.013422	0.687688	0.634271	hypomethylated	1	154722039	KCNN3	Body	opensea
cg05539344	-5.33105	0.0367087	0.743963	0.690653	hypomethylated	9	79115376	GCNT1	TSS200	opensea
cg05382424	5.33047	0.0193776	0.403654	0.456959	hypermethylated	6	10886573	SYCP2L	TSS1500	shore
cg19632764	-5.32839	0.0159818	0.506137	0.452853	hypomethylated	17	69992013		Intergenic	opensea
cg15553155	-5.32821	0.0286146	0.740957	0.687675	hypomethylated	6	6649176	LY86	Body	opensea
cg05393297	-5.32753	0.0345787	0.223196	0.169921	hypomethylated	12	53359155		Intergenic	shore
cg07433228	-5.32276	0.0173246	0.467354	0.414126	hypomethylated	22	28536141	TTC28	Body	opensea
cg06225242	-5.32084	0.0388584	0.748837	0.695628	hypomethylated	11	125009657		Intergenic	opensea
cg01682111	5.31937	0.0156683	0.457365	0.510558	hypermethylated	16	1430087	UNKL	TSS1500	island
cg21353144	-5.31849	0.0174653	0.618797	0.565613	hypomethylated	4	124323362	SPRY1	Body	shelf
cg16811856	-5.31661	0.0280754	0.441388	0.388222	hypomethylated	3	124829683	SLC12A8	Body	opensea
cg12594780	5.31365	0.0362963	0.519103	0.572239	hypermethylated	X	134134222		Intergenic	shelf
cg27534367	-5.31228	0.00933335	0.694711	0.641588	hypomethylated	1	77532151		Intergenic	opensea
cg07681579	5.31156	0.0251155	0.10201	0.155126	hypermethylated	12	54954396	PDE1B	TSS1500	opensea
cg21572722	5.31119	0.017527	0.327243	0.380355	hypermethylated	6	11044894	ELOVL2	TSS1500	island
cg17136073	5.30863	0.0346742	0.721683	0.774769	hypermethylated	13	23310675		Intergenic	opensea
cg19009870	-5.3058	0.0492326	0.440136	0.387078	hypomethylated	11	107329091	CWF19L2	TSS1500	shore
cg27640903	-5.30537	0.0411937	0.422863	0.369809	hypomethylated	12	131945227		Intergenic	shore
cg02544257	-5.304	0.0415472	0.393256	0.340216	hypomethylated	16	70510663	FUK	Body	shelf
cg14241836	-5.29754	0.0456218	0.6835	0.630525	hypomethylated	7	48124921		Intergenic	shelf
cg08963381	-5.29682	0.020684	0.695949	0.642981	hypomethylated	8	95323527		Intergenic	opensea
cg19083007	-5.29562	0.0431599	0.735358	0.682402	hypomethylated	6	46293862	RCAN2	TSS1500	opensea
cg09443388	-5.29541	0.0049539	0.698955	0.646001	hypomethylated	8	56131518	XKR4	Body	opensea
cg27621747	5.28947	0.0129241	0.757328	0.810223	hypermethylated	X	109693870	RGAG1	Body	opensea
cg25731261	-5.28823	0.0216334	0.479594	0.426711	hypomethylated	19	47736018	BBC3	1stExon	shore
cg13706317	-5.28686	0.0218191	0.905482	0.852613	hypomethylated	6	141167819		Intergenic	opensea
cg19307986	-5.2866	0.0291819	0.502075	0.449209	hypomethylated	21	26742697		Intergenic	opensea
cg18311871	-5.28566	0.0272541	0.287401	0.234545	hypomethylated	7	157754600	PTPRN2	Body	opensea
cg22378341	-5.28562	0.012006	0.394294	0.341437	hypomethylated	3	40621906		Intergenic	opensea
cg08066129	5.28424	0.0122516	0.161869	0.214712	hypermethylated	21	38077258	SIM2	Body	island
cg17521868	-5.2811	0.0243286	0.402416	0.349605	hypomethylated	10	24755299	KIAA1217	TSS200	opensea
cg25452841	-5.27655	0.0324042	0.500271	0.447506	hypomethylated	17	56461945	RNF43	5'UTR	opensea
cg25889934	-5.2744	0.0284573	0.418903	0.366159	hypomethylated	10	3909803		Intergenic	opensea
cg08989409	-5.27273	0.0204664	0.747833	0.695106	hypomethylated	2	55817983	PPP4R3B	Body	opensea
cg02703494	-5.27109	0.0438969	0.729474	0.676763	hypomethylated	5	54994081	SLC38A9	5'UTR	opensea
cg05237259	-5.27018	0.0115748	0.352586	0.299884	hypomethylated	11	35552169	PAMR1	TSS1500	opensea
cg11131246	-5.26996	0.0213563	0.680657	0.627958	hypomethylated	20	1396853		Intergenic	opensea
cg13721589	-5.26551	0.0287959	0.79321	0.740555	hypomethylated	17	17716006	SREBF1	Body	island
cg02660643	-5.26472	0.0493791	0.68316	0.630513	hypomethylated	16	87491587	ZCCHC14	Body	opensea
cg18503829	-5.26237	0.0273533	0.877072	0.824449	hypomethylated	10	729956	DIP2C	Body	opensea
cg00281837	5.26123	0.0420951	0.414202	0.466814	hypermethylated	2	231855218		Intergenic	island
cg15890123	-5.25888	0.0484004	0.60058	0.547992	hypomethylated	2	106013427	FHL2	5'UTR	shore
cg26312017	-5.25818	0.0301619	0.667397	0.614815	hypomethylated	8	119023580	EXT1	Body	opensea
cg13947288	-5.25513	0.000819371	0.637634	0.585083	hypomethylated	16	86263064	LINC01081	Body	opensea
cg16326242	5.25313	0.0125528	0.171822	0.224353	hypermethylated	2	119566109		Intergenic	opensea
cg14195119	-5.25248	0.0241528	0.549229	0.496704	hypomethylated	12	109316118	SVOP	Body	opensea	Yes
cg05898320	-5.25113	0.0198536	0.788668	0.736157	hypomethylated	3	55442720		Intergenic	opensea	Yes
cg01897428	-5.25079	0.021635	0.5508	0.498292	hypomethylated	12	57457953	NEMP1	ExonBnd	opensea
cg21783686	-5.24173	0.00834945	0.739078	0.68666	hypomethylated	3	79023562	ROBO1	Body	opensea
cg04984754	5.24046	0.0301905	0.477587	0.529992	hypermethylated	X	72297080		Intergenic	shore
cg24804145	-5.23841	0.018574	0.748304	0.69592	hypomethylated	7	158144409	PTPRN2	Body	opensea
cg09601912	5.23528	0.0316936	0.12848	0.180833	hypermethylated	2	119591144		Intergenic	shore
cg08790870	-5.23391	0.0273124	0.471188	0.418849	hypomethylated	6	150956009	PLEKHG1	5'UTR	opensea
cg17695791	-5.23083	0.0103244	0.69771	0.645401	hypomethylated	11	91913958		Intergenic	opensea
cg26190759	-5.22631	0.0407061	0.553494	0.501231	hypomethylated	17	42898112	GJC1	5'UTR	opensea
cg08548559	-5.22371	0.0490748	0.547446	0.495209	hypomethylated	22	31686097	PIK3IP1	Body	shore
cg24960057	-5.22206	0.00123679	0.643641	0.59142	hypomethylated	3	194293992		Intergenic	opensea	Yes
cg02914029	5.21989	0.0464333	0.578494	0.630693	hypermethylated	5	135335485		Intergenic	opensea
cg15835664	-5.21608	0.0461259	0.842342	0.790181	hypomethylated	1	62787266		Intergenic	shelf
cg01514449	5.21505	0.0329686	0.268742	0.320892	hypermethylated	13	67708604	PCDH9	Body	opensea
cg01286665	5.21499	0.016155	0.346711	0.398861	hypermethylated	5	54525925		Intergenic	shore
cg19713690	-5.21163	0.0420692	0.575933	0.523816	hypomethylated	12	45771850	ANO6	ExonBnd	opensea
cg08894761	5.21133	0.0110227	0.156417	0.20853	hypermethylated	2	31806234	SRD5A2	TSS200	island
cg17157627	-5.21108	0.0242307	0.60875	0.556639	hypomethylated	3	30580612		Intergenic	opensea
cg21368566	-5.20895	0.0309735	0.654917	0.602827	hypomethylated	2	236568913	AGAP1	Body	opensea
cg02312715	-5.2057	0.00192903	0.869649	0.817592	hypomethylated	5	7926692		Intergenic	opensea
cg11635197	5.20557	0.014771	0.571803	0.623858	hypermethylated	11	66193993	NPAS4	3'UTR	opensea	Yes
cg07065343	-5.20533	0.0215604	0.56669	0.514637	hypomethylated	3	48166681		Intergenic	opensea
cg26194071	-5.20356	0.0162081	0.611021	0.558986	hypomethylated	6	21353994		Intergenic	opensea
cg04334549	-5.2017	0.018528	0.713991	0.661974	hypomethylated	17	47495585		Intergenic	opensea
cg13885561	5.20088	0.0219486	0.241808	0.293816	hypermethylated	11	2890389	KCNQ1DN	TSS1500	island
cg26851661	5.19953	0.0372255	0.37149	0.423485	hypermethylated	19	16045708	CYP4F11	TSS200	opensea
cg25988214	5.19283	0.043074	0.217816	0.269744	hypermethylated	17	79265759	SLC38A10	Body	shelf
cg11363917	5.19031	0.0167547	0.186831	0.238734	hypermethylated	X	153193870		Intergenic	island
cg06602009	5.18985	0.0175245	0.836156	0.888054	hypermethylated	19	58360407	ZNF587	TSS1500	shore
cg24859206	-5.18968	0.0227951	0.504061	0.452164	hypomethylated	6	33710014	IP6K3	5'UTR	opensea
cg26002687	-5.18886	0.0270248	0.621375	0.569486	hypomethylated	9	85835742		Intergenic	opensea
cg08298491	-5.18727	0.0165235	0.631537	0.579664	hypomethylated	10	24735866	KIAA1217	Body	opensea
cg10974479	-5.18652	0.0399144	0.687034	0.635168	hypomethylated	6	33772017	MLN	TSS1500	opensea
cg21893210	5.18647	0.012006	0.266943	0.318808	hypermethylated	2	220108407	GLB1L	5'UTR	shore	Yes
cg03082902	-5.1851	0.00377101	0.624121	0.57227	hypomethylated	12	27727207	PPFIBP1	5'UTR	opensea
cg05687091	-5.1833	0.047489	0.300967	0.249134	hypomethylated	18	77218862	NFATC1	Body	island
cg17705424	-5.18188	0.0215604	0.512591	0.460772	hypomethylated	6	112078644	FYN	5'UTR	opensea
cg10167233	-5.18114	0.0198536	0.866096	0.814285	hypomethylated	6	72004311	OGFRL1	Body	opensea
cg12289653	-5.18011	0.0238381	0.546643	0.494842	hypomethylated	3	177651974		Intergenic	opensea
cg25410668	5.17807	0.0177258	0.499774	0.551554	hypermethylated	1	28241577	RPA2	TSS1500	shore
cg07411620	5.17806	0.0215343	0.243279	0.295059	hypermethylated	2	176948759	EVX2	TSS200	shore
cg15460584	-5.17619	0.0123826	0.483882	0.43212	hypomethylated	4	8540687		Intergenic	opensea
cg02153332	-5.17497	0.00976411	0.59635	0.5446	hypomethylated	21	33969758		Intergenic	opensea
cg19247310	-5.17385	0.0166539	0.850365	0.798627	hypomethylated	11	59132298	OR5AN1	1stExon	opensea
cg15814399	-5.17378	0.00150387	0.490846	0.439108	hypomethylated	15	78007191	LINGO1	5'UTR	opensea
cg09911488	-5.17272	0.00588864	0.740347	0.688619	hypomethylated	11	3080119	CARS	TSS1500	shore
cg21784716	-5.17106	0.00588864	0.789177	0.737467	hypomethylated	13	70680712	KLHL1	Body	shore
cg05375686	5.16955	0.0391417	0.590458	0.642153	hypermethylated	12	131171181		Intergenic	island
cg03286461	-5.16909	0.026709	0.36174	0.310049	hypomethylated	11	16813531	PLEKHA7	Body	opensea
cg04070057	-5.16742	0.0154659	0.725505	0.673831	hypomethylated	8	124625645		Intergenic	opensea
cg01086414	-5.16354	0.0219023	0.483246	0.43161	hypomethylated	15	57113769		Intergenic	opensea
cg25302646	-5.16056	0.0229402	0.592154	0.540548	hypomethylated	1	173445043	PRDX6	TSS1500	shore
cg22386008	-5.15862	0.0369319	0.625083	0.573497	hypomethylated	2	177737177		Intergenic	opensea
cg03195348	-5.15755	0.0237672	0.646405	0.59483	hypomethylated	18	21296654	LAMA3	Body	opensea
cg02161292	5.15368	0.0231127	0.550112	0.601649	hypermethylated	5	140821687	PCDHGA4	Body	island
cg01681089	-5.14805	0.0283678	0.666112	0.614632	hypomethylated	22	17672134	CECR1	Body	opensea
cg00993076	-5.14743	0.0376194	0.546437	0.494963	hypomethylated	7	106280967		Intergenic	opensea	Yes
cg02658730	5.14707	0.0194529	0.334359	0.385829	hypermethylated	1	98510182		Intergenic	shore
cg23476877	5.14378	0.0218722	0.147518	0.198956	hypermethylated	5	176543964		Intergenic	island
cg01269546	-5.14022	0.0159818	0.817225	0.765822	hypomethylated	3	126784069		Intergenic	opensea
cg23877497	-5.13798	0.0306704	0.822408	0.771028	hypomethylated	6	158838943	TULP4	Body	opensea
cg02468551	5.13602	0.0414835	0.634704	0.686065	hypermethylated	19	1622935	TCF3	Body	shore
cg07405182	-5.13543	0.0260844	0.229	0.177646	hypomethylated	1	40598455		Intergenic	shore
cg08105223	-5.13482	0.0331528	0.716776	0.665427	hypomethylated	12	88641183		Intergenic	opensea
cg09105041	-5.13459	0.0294379	0.397525	0.346179	hypomethylated	15	34983345		Intergenic	opensea
cg00505170	-5.13433	0.0393933	0.474358	0.423015	hypomethylated	3	194203135		Intergenic	opensea
cg20298494	-5.13263	0.0499101	0.722733	0.671407	hypomethylated	10	4720329	LINC00704	TSS200	opensea
cg00494000	-5.1319	0.0335318	0.739153	0.687834	hypomethylated	10	121173082	GRK5	Body	opensea
cg19705131	5.13078	0.0375609	0.142923	0.194231	hypermethylated	18	74961163	GALR1	TSS1500	shore
cg07859753	-5.13074	0.0430211	0.70165	0.650343	hypomethylated	13	96300257		Intergenic	shelf	Yes
cg22895728	-5.13021	0.0159818	0.657901	0.606599	hypomethylated	12	93531972	LOC643339	Body	opensea
cg16911810	5.12434	0.0215119	0.562679	0.613923	hypermethylated	2	119596346		Intergenic	shelf
cg04989185	5.11978	0.0497012	0.517465	0.568663	hypermethylated	8	9790928		Intergenic	shore
cg16658255	5.11967	0.0123225	0.351227	0.402424	hypermethylated	5	598906		Intergenic	shelf
cg00178119	5.11888	0.022255	0.431348	0.482536	hypermethylated	8	105235184	RIMS2	Body	shore
cg19371916	5.11861	0.0418036	0.386913	0.438099	hypermethylated	1	8874984	RERE	5'UTR	shelf
cg20778547	-5.11544	0.0340263	0.667406	0.616252	hypomethylated	7	4456403		Intergenic	opensea
cg03388266	-5.11482	0.0336182	0.62576	0.574612	hypomethylated	2	234891489	TRPM8	Body	opensea
cg27019645	-5.11134	0.0321441	0.607217	0.556103	hypomethylated	18	77218378	NFATC1	Body	island
cg11263011	-5.10854	0.0420414	0.646628	0.595543	hypomethylated	17	6922223	MIR195	TSS1500	shelf
cg06089008	-5.10712	0.0244348	0.755391	0.70432	hypomethylated	15	50427638		Intergenic	opensea
cg05411132	5.10609	0.0431407	0.661147	0.712208	hypermethylated	X	99195115	LOC442459	TSS1500	shore	Yes
cg09841842	5.104	0.0243291	0.356362	0.407402	hypermethylated	14	51974848	FRMD6	5'UTR	opensea
cg04384689	-5.1031	0.0299908	0.793322	0.742291	hypomethylated	6	44039689		Intergenic	shore
cg01561869	5.09943	0.0332279	0.328699	0.379693	hypermethylated	5	140725147	PCDHGA2	Body	island	Yes
cg21469438	-5.09884	0.0215119	0.601248	0.55026	hypomethylated	12	55784816		Intergenic	opensea
cg04850999	-5.09856	0.0350151	0.65666	0.605674	hypomethylated	10	77872084	C10orf11	Body	island
cg18974084	5.09339	0.0349042	0.79725	0.848184	hypermethylated	X	74146414	KIAA2022	TSS1500	shore
cg08799816	5.09019	0.0384283	0.49812	0.549022	hypermethylated	7	4854126	RADIL	Body	shore
cg01728884	5.0887	0.0117521	0.179403	0.23029	hypermethylated	15	69110125	ANP32A	Body	island
cg26580869	-5.08654	0.0156234	0.520297	0.469432	hypomethylated	19	611506	HCN2	Body	island
cg20972740	-5.08623	0.0444871	0.638235	0.587373	hypomethylated	2	150902974		Intergenic	opensea
cg25283626	5.08067	0.0243286	0.589521	0.640328	hypermethylated	12	126345900		Intergenic	island
cg05396017	5.08041	0.0348541	0.424911	0.475715	hypermethylated	X	37002530		Intergenic	shore
cg27063969	-5.08027	0.0413934	0.635368	0.584565	hypomethylated	5	169133966	DOCK2	Body	opensea
cg20892840	-5.07781	0.0378712	0.382455	0.331677	hypomethylated	3	156879058	CCNL1	TSS1500	shore
cg19964826	-5.07676	0.0432648	0.585609	0.534842	hypomethylated	2	182931518	PPP1R1C	Body	opensea
cg11097954	5.07555	0.0300296	0.457572	0.508328	hypermethylated	14	22564251		Intergenic	opensea
cg13202871	-5.06964	0.0112264	0.691622	0.640926	hypomethylated	12	21207556	SLCO1B7	ExonBnd	opensea
cg20111567	-5.06749	0.0447474	0.726058	0.675384	hypomethylated	7	84001627		Intergenic	opensea
cg11235848	5.06603	0.0331131	0.143743	0.194403	hypermethylated	X	47050208	UBA1	1stExon	island
cg04375046	5.06412	0.033486	0.472224	0.522865	hypermethylated	5	5348656		Intergenic	opensea
cg16749242	-5.06372	0.0356622	0.520054	0.469417	hypomethylated	9	91381872		Intergenic	opensea
cg00510598	5.05904	0.032762	0.433645	0.484235	hypermethylated	16	55364229	IRX6	3'UTR	shore
cg22881650	-5.05846	0.0253164	0.789901	0.739317	hypomethylated	4	136046055		Intergenic	opensea
cg17733194	-5.05763	0.0444031	0.633956	0.58338	hypomethylated	12	16051349	STRAP	Body	opensea
cg07766402	-5.0569	0.0476986	0.5402	0.489631	hypomethylated	17	2143584	SMG6	5'UTR	opensea	Yes
cg11071900	-5.0562	0.0404797	0.773069	0.722507	hypomethylated	7	91878772	ANKIB1	5'UTR	shelf
cg15287044	-5.0557	0.0193776	0.69196	0.641403	hypomethylated	19	24269525	ZNF254	TSS1500	opensea	Yes
cg00798308	-5.0523	0.0473359	0.716568	0.666045	hypomethylated	14	22184982		Intergenic	opensea
cg18123184	-5.05141	0.0278951	0.575664	0.52515	hypomethylated	9	77461952	TRPM6	Body	opensea	Yes
cg07454492	-5.04574	0.038728	0.521163	0.470706	hypomethylated	6	31665801	ABHD16A	Body	opensea
cg23091104	5.0456	0.0295282	0.265239	0.315695	hypermethylated	X	109246341	TMEM164	1stExon	island
cg14556390	-5.04509	0.0412565	0.79494	0.744489	hypomethylated	4	151269284	LRBA	Body	opensea
cg13615530	-5.03938	0.0379656	0.598519	0.548125	hypomethylated	12	48750284		Intergenic	opensea
cg16729883	-5.03876	0.0207234	0.784579	0.734191	hypomethylated	10	13817804	FRMD4A	Body	opensea
cg08785933	-5.03812	0.01099	0.780476	0.730095	hypomethylated	6	11851935		Intergenic	opensea
cg24347525	-5.03776	0.0129241	0.527507	0.47713	hypomethylated	5	146603831		Intergenic	opensea	Yes
cg11059720	5.03241	0.0154343	0.347386	0.39771	hypermethylated	5	140761714	PCDHGA7	TSS1500	shore
cg03259384	-5.03148	0.0102398	0.347662	0.297347	hypomethylated	1	111085647		Intergenic	opensea
cg21051232	5.03051	0.0170244	0.327801	0.378106	hypermethylated	18	70533178	NETO1	TSS1500	shore
cg18604939	5.03024	0.0497066	0.359579	0.409881	hypermethylated	12	66455689		Intergenic	opensea
cg08522962	-5.02357	0.00778913	0.77389	0.723654	hypomethylated	4	40040727		Intergenic	opensea
cg08090640	-5.02298	0.0462043	0.317559	0.267329	hypomethylated	17	41159289	IFI35	Body	opensea
cg22367556	-5.01951	0.0291579	0.510257	0.460062	hypomethylated	12	99139301	ANKS1B	3'UTR	shore
cg24724587	-5.01949	0.0336797	0.452353	0.402158	hypomethylated	1	86044103	DDAH1	TSS200	shore
cg21049958	-5.01682	0.0162081	0.708287	0.658119	hypomethylated	19	42134128	CEACAM4	TSS1500	opensea
cg16532685	-5.01601	0.00320587	0.855988	0.805828	hypomethylated	19	24182604		Intergenic	opensea	Yes
cg14391245	-5.01575	0.0424173	0.650983	0.600825	hypomethylated	14	94840176		Intergenic	opensea
cg11475555	-5.01391	0.0395007	0.682632	0.632493	hypomethylated	17	3461450	TRPV3	TSS200	opensea
cg26790981	-5.01112	0.0371189	0.708587	0.658475	hypomethylated	19	33281643	TDRD12	3'UTR	opensea	Yes
cg13758186	-5.01107	0.0127788	0.557535	0.507424	hypomethylated	2	101959136		Intergenic	opensea
cg19538677	-5.01092	0.0489097	0.446271	0.396162	hypomethylated	3	27575726		Intergenic	opensea
cg15369751	-5.0108	0.00931834	0.826036	0.775928	hypomethylated	14	51940694		Intergenic	opensea
cg03987199	5.01073	0.0404677	0.843341	0.893448	hypermethylated	1	29189655	OPRD1	Body	island
cg09750510	-5.00617	0.00976411	0.818051	0.767989	hypomethylated	6	25761690	SLC17A4	5'UTR	opensea	Yes
cg02871941	5.0058	0.0397032	0.829023	0.879081	hypermethylated	19	33210836	TDRD12	5'UTR	island	Yes
cg18116804	-5.00437	0.0467697	0.497809	0.447766	hypomethylated	10	20236233	PLXDC2	Body	opensea
cg17897591	-5.00345	0.0379382	0.755396	0.705361	hypomethylated	2	106013506	FHL2	5'UTR	shore
cg07358738	5.00321	0.0353355	0.726494	0.776526	hypermethylated	X	115569065	SLC6A14	Body	opensea
cg04011470	-5.00311	0.0181367	0.552341	0.50231	hypomethylated	8	22079330	PHYHIP	Body	island
cg16322033	5.00271	0.0272015	0.288958	0.338985	hypermethylated	16	1969696	HS3ST6	TSS1500	shore
cg15657936	5.00125	0.032499	0.650059	0.700072	hypermethylated	4	8583363	GPR78	1stExon	island
cg10897433	-4.99712	0.0425166	0.370338	0.320367	hypomethylated	8	120586857	ENPP2	Body	opensea
cg10841248	-4.99672	0.0411164	0.842061	0.792093	hypomethylated	5	95299519		Intergenic	shelf
cg12723811	4.99454	0.00735287	0.621838	0.671783	hypermethylated	16	34968751		Intergenic	opensea
cg11885415	-4.98905	0.0340377	0.243175	0.193285	hypomethylated	21	30715207	BACH1	3'UTR	opensea
cg14742187	-4.98559	0.0357676	0.828907	0.779051	hypomethylated	10	111842681	ADD3	5'UTR	opensea
cg08884562	-4.98541	0.0389766	0.721364	0.67151	hypomethylated	11	80716598		Intergenic	opensea
cg10822948	-4.9853	0.0140611	0.52652	0.476667	hypomethylated	4	107462541		Intergenic	opensea
cg02886208	4.9844	0.0278031	0.738177	0.788021	hypermethylated	11	14281011	SPON1	Body	island
cg22786472	-4.98382	0.0250265	0.872224	0.822386	hypomethylated	4	26198975		Intergenic	opensea
cg19942083	-4.98374	0.0196089	0.428079	0.378241	hypomethylated	12	7070562		Intergenic	opensea
cg27135915	-4.9793	0.0164225	0.61512	0.565327	hypomethylated	10	135373802	SYCE1	Body	opensea
cg15326798	-4.97725	0.0135219	0.551773	0.502001	hypomethylated	8	29231632		Intergenic	opensea
cg19628360	-4.97533	0.0291281	0.369847	0.320094	hypomethylated	1	246751091	CNST	5'UTR	opensea
cg03114584	-4.97481	0.00913734	0.64056	0.590811	hypomethylated	4	1534311		Intergenic	shore
cg02335863	-4.96886	0.042543	0.894919	0.84523	hypomethylated	17	45258206	CDC27	Body	opensea
cg02391250	-4.96722	0.0198536	0.709848	0.660176	hypomethylated	8	146059802	ZNF7	5'UTR	opensea
cg12900151	4.96416	0.0174653	0.718394	0.768035	hypermethylated	X	13062709	FAM9C	1stExon	opensea
cg20433262	4.95927	0.0164225	0.29605	0.345643	hypermethylated	5	140736893	PCDHGA2	Body	island
cg23788212	4.95924	0.0467269	0.247445	0.297037	hypermethylated	14	93388906	CHGA	TSS1500	shore
cg23401755	-4.95759	0.0478804	0.46932	0.419744	hypomethylated	4	105649717		Intergenic	opensea
cg14031473	-4.95642	0.0108547	0.596481	0.546917	hypomethylated	9	134206000		Intergenic	opensea
cg06154005	-4.95634	0.0335472	0.858892	0.809328	hypomethylated	6	14842813		Intergenic	opensea
cg05652225	-4.95614	0.004851	0.633788	0.584227	hypomethylated	17	37295709	PLXDC1	Body	opensea
cg12835689	4.95541	0.0210025	0.447136	0.496691	hypermethylated	1	94057740	BCAR3	Body	opensea
cg25009842	-4.95257	0.0344781	0.560753	0.511227	hypomethylated	6	157505558	ARID1B	Body	opensea
cg16062975	-4.95033	0.0173895	0.61476	0.565257	hypomethylated	10	106265399		Intergenic	opensea
cg24242952	-4.94436	0.0261389	0.758702	0.709259	hypomethylated	13	38020806		Intergenic	opensea
cg19490329	-4.9422	0.0417317	0.609231	0.559809	hypomethylated	3	43273032		Intergenic	opensea
cg14189878	-4.94142	0.00713698	0.685784	0.63637	hypomethylated	10	4569800		Intergenic	opensea	Yes
cg10633051	4.94035	0.0171697	0.733382	0.782785	hypermethylated	2	168042982	XIRP2	Body	opensea
cg11117233	4.93848	0.0497528	0.218253	0.267638	hypermethylated	12	104278227	TTC41P	Body	opensea
cg07709065	-4.93837	0.0122516	0.582803	0.53342	hypomethylated	9	134637391		Intergenic	shore
cg27650870	4.93546	0.0320695	0.394897	0.444252	hypermethylated	8	41583136	ANK1	Body	island
cg26624952	4.92916	0.0114136	0.715629	0.76492	hypermethylated	X	15530989	BMX	Body	opensea
cg24420093	-4.92627	0.0320839	0.85618	0.806917	hypomethylated	11	6947085	ZNF215	TSS1500	shore
cg15277914	-4.92381	0.0338553	0.415323	0.366084	hypomethylated	3	154042611	DHX36	TSS1500	shore
cg04499701	-4.92259	0.017684	0.842796	0.79357	hypomethylated	11	111312453		Intergenic	opensea
cg10602248	4.92209	0.0195908	0.388686	0.437907	hypermethylated	2	220108337	GLB1L	1stExon	island	Yes
cg03044250	-4.92202	0.020435	0.707756	0.658536	hypomethylated	X	46302684		Intergenic	shelf
cg02452418	4.91965	0.0218191	0.170436	0.219633	hypermethylated	19	39056126	RYR1	Body	island
cg16848843	-4.91946	0.0266286	0.129428	0.0802338	hypomethylated	19	53290102	ZNF600	TSS200	island
cg18431856	4.91547	0.038728	0.288803	0.337957	hypermethylated	4	37245254	KIAA1239	TSS1500	island
cg26319363	4.91498	0.0110227	0.764603	0.813752	hypermethylated	4	753903	PCGF3	Body	shore
cg03826463	4.91343	0.0387676	0.71987	0.769005	hypermethylated	3	186211670		Intergenic	opensea
cg13099429	4.9106	0.0390837	0.332001	0.381107	hypermethylated	14	70827109	COX16	TSS1500	shore	Yes
cg01119374	-4.91017	0.00465256	0.753404	0.704302	hypomethylated	2	109742964		Intergenic	shore
cg11344005	4.90899	0.0126693	0.498068	0.547158	hypermethylated	22	50987527	KLHDC7B	1stExon	island
cg23621013	-4.9062	0.0262103	0.607045	0.557983	hypomethylated	7	135433353	FAM180A	1stExon	opensea
cg06679515	-4.90587	0.0375214	0.560443	0.511384	hypomethylated	7	11467973	THSD7A	Body	opensea
cg16910097	-4.90355	0.0260544	0.737507	0.688472	hypomethylated	2	179417916	TTN-AS1	Body	opensea
cg15960490	4.9035	0.0327774	0.312419	0.361454	hypermethylated	3	79966887		Intergenic	opensea
cg05847038	-4.9035	0.0170993	0.845293	0.796258	hypomethylated	8	24298771	ADAM7	Body	opensea
cg21439917	-4.90011	0.0155933	0.598759	0.549758	hypomethylated	7	20636390		Intergenic	opensea
cg26137190	-4.90003	0.0142936	0.667997	0.618996	hypomethylated	2	69453290	ANTXR1	Body	opensea
cg25526001	-4.89781	0.0260844	0.453368	0.40439	hypomethylated	10	85939451	C10orf99	Body	opensea
cg14019044	-4.89588	0.0412514	0.782637	0.733678	hypomethylated	2	106013357	FHL2	5'UTR	shore
cg14833896	-4.89579	0.0156234	0.485955	0.436997	hypomethylated	13	53869898		Intergenic	opensea
cg09691862	-4.89467	0.0186757	0.794448	0.745501	hypomethylated	11	90705491		Intergenic	opensea
cg02791145	4.89382	0.0297135	0.739165	0.788103	hypermethylated	11	50220426		Intergenic	opensea
cg01578632	4.89373	0.0448555	0.596409	0.645347	hypermethylated	16	69958298	WWP2	TSS1500	opensea	Yes
cg24597818	-4.8931	0.0207234	0.596845	0.547914	hypomethylated	18	1094621		Intergenic	opensea
cg05844859	-4.89259	0.00505947	0.883088	0.834162	hypomethylated	3	132444827	NCRNA00119	Body	shelf	Yes
cg08103138	4.8924	0.021361	0.485519	0.534443	hypermethylated	15	42605774	GANC	Body	opensea
cg24975688	-4.89124	0.00296637	0.597665	0.548752	hypomethylated	21	46786707		Intergenic	shore	Yes
cg09151153	4.88988	0.0363257	0.869691	0.91859	hypermethylated	2	733095		Intergenic	island
cg03718012	-4.88748	0.0430564	0.810587	0.761712	hypomethylated	2	106227623		Intergenic	opensea
cg17376853	4.88606	0.0277272	0.617946	0.666807	hypermethylated	11	405970	SIGIRR	Body	shore	Yes
cg06022811	4.88377	0.0243746	0.525316	0.574154	hypermethylated	6	6599919	LY86	Body	opensea
cg05682333	4.882	0.0236775	0.567541	0.616361	hypermethylated	2	233274291	ALPPL2	Body	island
cg00337198	-4.88154	0.00869657	0.72772	0.678904	hypomethylated	15	71095285		Intergenic	opensea
cg13976251	-4.88114	0.0234379	0.919227	0.870416	hypomethylated	8	64325777		Intergenic	opensea
cg04692435	4.8808	0.0253697	0.330104	0.378912	hypermethylated	1	116197740	VANGL1	Body	opensea
cg22799691	-4.87714	0.0165776	0.791926	0.743154	hypomethylated	14	103821330		Intergenic	opensea
cg01722932	4.87401	0.0336723	0.284145	0.332885	hypermethylated	11	92702653	MTNR1B	TSS200	shore	Yes
cg27058889	-4.87346	0.0313259	0.656495	0.60776	hypomethylated	1	55464825	BSND	1stExon	shore
cg18843258	4.87288	0.0497012	0.108553	0.157282	hypermethylated	12	133177075		Intergenic	shore
cg03674326	-4.87138	0.0421925	0.626555	0.577841	hypomethylated	13	110372259		Intergenic	opensea
cg21885868	-4.86945	0.0373663	0.538947	0.490252	hypomethylated	21	46708965	POFUT2	TSS1500	shore
cg08892386	-4.86631	0.0148762	0.763066	0.714403	hypomethylated	1	212004804	LPGAT1	TSS1500	shore
cg01443452	4.86475	0.0417448	0.555224	0.603872	hypermethylated	19	36024439	GAPDHS	1stExon	island
cg19225827	-4.86272	0.00783191	0.374971	0.326344	hypomethylated	4	72579687		Intergenic	opensea
cg25818109	-4.86249	0.0342957	0.550002	0.501377	hypomethylated	3	186937654	MASP1	3'UTR	opensea
cg14279307	-4.86145	0.0499741	0.690536	0.641921	hypomethylated	1	95975855		Intergenic	opensea
cg17235953	-4.85669	0.0491232	0.683004	0.634437	hypomethylated	21	36931515	LOC100506403	Body	opensea
cg11773264	-4.8557	0.00720744	0.519504	0.470947	hypomethylated	20	58660759		Intergenic	shore
cg25285794	4.85496	0.0413884	0.0827823	0.131332	hypermethylated	12	54402699	HOXC8	TSS200	island
cg15088158	-4.85342	0.00296659	0.667842	0.619307	hypomethylated	5	168080297		Intergenic	opensea
cg19087233	-4.85174	0.0155623	0.722336	0.673818	hypomethylated	4	6664463		Intergenic	shore
cg12581682	-4.84836	0.0175245	0.874042	0.825559	hypomethylated	15	58733736	LIPC	Body	opensea
cg25558531	4.84688	0.0499773	0.749444	0.797913	hypermethylated	17	21825339	FAM27L	TSS200	opensea
cg01959838	-4.84532	0.0391147	0.508278	0.459825	hypomethylated	1	108292913	VAV3	Body	opensea
cg05729745	-4.84356	0.0349812	0.684781	0.636345	hypomethylated	22	49937644		Intergenic	shelf
cg13332142	-4.84305	0.0366828	0.758874	0.710443	hypomethylated	3	27575278		Intergenic	opensea
cg13941235	4.84279	0.0237156	0.44936	0.497788	hypermethylated	9	137270186	RXRA	Body	opensea
cg08421459	4.84186	0.0476177	0.270856	0.319275	hypermethylated	9	135620548	AK8	Body	opensea
cg04810795	-4.8382	0.0394266	0.635573	0.587191	hypomethylated	7	73493863		Intergenic	opensea
cg08316083	4.83667	0.0440427	0.177471	0.225837	hypermethylated	19	1796207	ATP8B3	Body	island
cg20175390	4.83459	0.00720262	0.260872	0.309218	hypermethylated	2	119599459		Intergenic	island
cg16023177	-4.83357	0.0215119	0.421778	0.373442	hypomethylated	8	144161757		Intergenic	opensea
cg01083725	-4.83229	0.0369319	0.4754	0.427077	hypomethylated	8	107870825		Intergenic	opensea
cg19043482	-4.83142	0.0345289	0.714011	0.665697	hypomethylated	2	141212520	LRP1B	Body	opensea
cg11850508	4.82983	0.0283249	0.635662	0.68396	hypermethylated	17	78172311	CARD14	Body	island
cg01766743	-4.82746	0.0159665	0.869738	0.821463	hypomethylated	12	24608519	SOX5	5'UTR	opensea	Yes
cg19969083	4.82394	0.0449493	0.548381	0.59662	hypermethylated	13	106753187		Intergenic	opensea	Yes
cg01322142	4.81826	0.0167547	0.601678	0.649861	hypermethylated	4	786718	CPLX1	Body	shore	Yes
cg06643009	-4.81787	0.0288295	0.513656	0.465478	hypomethylated	4	176195354		Intergenic	opensea
cg20741980	4.81542	0.0406761	0.592623	0.640777	hypermethylated	8	11640100	NEIL2	Body	opensea
cg24056452	4.81512	0.0251155	0.266738	0.314889	hypermethylated	18	22211573	LOC729950	Body	opensea
cg10600295	-4.81247	0.00893167	0.544386	0.496262	hypomethylated	20	1789945		Intergenic	opensea
cg15457997	-4.81205	0.0137319	0.440811	0.39269	hypomethylated	7	132423158		Intergenic	opensea
cg26196480	4.80999	0.0127788	0.302338	0.350438	hypermethylated	12	114846347	TBX5	TSS200	island
cg18645361	-4.80972	0.0239149	0.861641	0.813544	hypomethylated	20	46923032		Intergenic	opensea
cg12906712	4.80682	0.0375693	0.27166	0.319729	hypermethylated	5	111033085	STARD4-AS1	Body	opensea
cg12534855	4.80628	0.0142064	0.651627	0.69969	hypermethylated	3	4735740	ITPR1	Body	opensea
cg08717751	-4.80489	0.038728	0.660625	0.612576	hypomethylated	13	37881008		Intergenic	opensea
cg11404915	-4.80309	0.0319252	0.445851	0.39782	hypomethylated	12	127610471		Intergenic	opensea
cg18947553	4.80278	0.033697	0.464228	0.512256	hypermethylated	1	227747468		Intergenic	island
cg26569315	-4.80027	0.0110227	0.725215	0.677212	hypomethylated	16	87886902	SLC7A5	Body	opensea
cg21372381	-4.79887	0.0328218	0.501824	0.453836	hypomethylated	16	68368116	PRMT7	Body	opensea
cg07301044	4.79707	0.00192348	0.234084	0.282055	hypermethylated	8	9765583		Intergenic	shore
cg10190509	-4.79646	0.00903154	0.761842	0.713878	hypomethylated	17	34308137	CCL16	Body	opensea	Yes
cg04115740	4.79032	0.0104848	0.805607	0.85351	hypermethylated	17	6690948	FBXO39	3'UTR	opensea
cg26945392	-4.79002	0.015775	0.837679	0.789779	hypomethylated	15	71087092		Intergenic	opensea
cg05920182	-4.78991	0.0442302	0.586334	0.538435	hypomethylated	1	187411929		Intergenic	opensea
cg11070989	-4.78918	0.0256675	0.305826	0.257934	hypomethylated	6	113768503		Intergenic	opensea
cg07559992	-4.7889	0.0161737	0.869985	0.822095	hypomethylated	19	1174663	SBNO2	TSS1500	shore
cg27657459	-4.7883	0.0382713	0.889788	0.841905	hypomethylated	17	54853771		Intergenic	shelf	Yes
cg09726240	4.78595	0.0284038	0.200017	0.247876	hypermethylated	11	70672878	SHANK2	Body	island	Yes
cg22893587	-4.78205	0.0036258	0.786866	0.739046	hypomethylated	8	122610621		Intergenic	opensea
cg06149357	4.78148	0.0334814	0.785473	0.833287	hypermethylated	2	31806755	SRD5A2	TSS1500	island
cg19458968	4.78063	0.0317892	0.288133	0.335939	hypermethylated	14	23031010		Intergenic	opensea
cg27094313	-4.77963	0.0188801	0.409707	0.36191	hypomethylated	9	71198975		Intergenic	opensea
cg11406376	-4.77356	0.0468525	0.660034	0.612299	hypomethylated	5	22596892	CDH12	5'UTR	opensea
cg07128799	4.77237	0.0469436	0.181316	0.22904	hypermethylated	10	114709739	TCF7L2	TSS1500	shelf
cg27578734	-4.76875	0.0260844	0.715509	0.667821	hypomethylated	12	132972609		Intergenic	shore
cg00511167	4.76835	0.0414344	0.846337	0.89402	hypermethylated	3	134206503	CEP63	5'UTR	shore
cg27612324	4.76688	0.0198536	0.170216	0.217885	hypermethylated	12	133177383		Intergenic	shore	Yes
cg13575298	4.76207	0.0365016	0.538656	0.586277	hypermethylated	3	170626725	EIF5A2	TSS1500	island
cg00753399	-4.76133	0.02147	0.671579	0.623966	hypomethylated	2	74404556	MOBKL1B	Body	shore
cg16711011	-4.76118	0.0331405	0.461389	0.413777	hypomethylated	2	568198		Intergenic	opensea
cg23476937	4.75903	0.018146	0.754835	0.802425	hypermethylated	19	8808334	ACTL9	1stExon	island
cg06642012	4.75816	0.0297954	0.689526	0.737108	hypermethylated	16	87736889	LOC100129637	Body	island
cg02688549	4.7568	0.0473109	0.572876	0.620444	hypermethylated	2	237469354		Intergenic	opensea
cg16222367	-4.75635	0.0475551	0.799976	0.752412	hypomethylated	7	2243467	MAD1L1	Body	opensea
cg19415174	-4.75624	0.0456218	0.477182	0.429619	hypomethylated	2	174517740		Intergenic	opensea
cg26899012	-4.7482	0.0400539	0.596195	0.548713	hypomethylated	5	86042549		Intergenic	opensea
cg00147850	4.7442	0.0156234	0.702729	0.750171	hypermethylated	1	144994715	PDE4DIP	1stExon	opensea
cg01627594	-4.74344	0.040731	0.76852	0.721086	hypomethylated	6	159241461	EZR	TSS1500	shore
cg02711652	4.74241	0.00921182	0.0875388	0.134963	hypermethylated	17	63555717	AXIN2	5'UTR	shore	Yes
cg10398730	-4.74042	0.03641	0.712155	0.664751	hypomethylated	9	37968587	SHB	Body	opensea
cg07245037	4.7383	0.023021	0.261748	0.309131	hypermethylated	19	49863818	TEAD2	5'UTR	shore
cg06998224	-4.7382	0.00997903	0.869469	0.822087	hypomethylated	5	128113907		Intergenic	opensea
cg18990157	-4.73716	0.0109241	0.609884	0.562512	hypomethylated	2	27166550	DPYSL5	Body	opensea
cg14858993	-4.73516	0.0244787	0.560744	0.513392	hypomethylated	7	2797231	GNA12	Body	opensea
cg11056055	-4.73444	0.0122516	0.868447	0.821103	hypomethylated	7	116356738	MET	Body	opensea
cg16894746	-4.73292	0.0486097	0.787656	0.740327	hypomethylated	1	205602036	ELK4	TSS200	shore
cg10819050	-4.7284	0.0323507	0.612969	0.565685	hypomethylated	2	234883171	TRPM8	Body	opensea
cg00201595	-4.72818	0.0198354	0.790851	0.743569	hypomethylated	8	19065636		Intergenic	opensea
cg14079243	-4.72699	0.0481587	0.420046	0.372776	hypomethylated	9	88358062	AGTPBP1	TSS1500	shore
cg10653532	4.72607	0.0374876	0.850875	0.898136	hypermethylated	6	11048137		Intergenic	shelf	Yes
cg01898964	4.72576	0.0395224	0.370786	0.418043	hypermethylated	2	175203497		Intergenic	shore
cg20996561	4.72473	0.0419483	0.43439	0.481638	hypermethylated	22	40082316	CACNA1I	Body	island
cg19727801	4.72451	0.025947	0.193287	0.240532	hypermethylated	5	140619446	PCDHB19P	TSS1500	shore
cg14407819	-4.72209	0.0240082	0.672411	0.62519	hypomethylated	1	110477054		Intergenic	opensea
cg00914084	-4.717	0.0315709	0.890566	0.843396	hypomethylated	14	64850923		Intergenic	shelf
cg05313921	4.71537	0.0147274	0.720291	0.767444	hypermethylated	X	84189658	UBE2DNL	Body	shore
cg07255161	-4.7148	0.0365899	0.689869	0.642721	hypomethylated	8	111697361		Intergenic	opensea
cg05378118	4.71168	0.0128041	0.249686	0.296803	hypermethylated	10	50886999	C10orf53	TSS1500	shore
cg27281191	-4.7113	0.00834945	0.382983	0.33587	hypomethylated	2	226202912		Intergenic	opensea
cg07626206	-4.71116	0.0368376	0.455977	0.408865	hypomethylated	7	55200657	EGFR	Body	opensea
cg06421590	4.71039	0.0439459	0.189784	0.236888	hypermethylated	4	3043752		Intergenic	shore
cg00354692	-4.70575	0.0323775	0.755348	0.708291	hypomethylated	5	82878006	VCAN	3'UTR	opensea	Yes
cg23436396	4.70359	0.047489	0.362939	0.409975	hypermethylated	1	198978799	LINC01222	Body	opensea
cg24935220	-4.70039	0.0243746	0.863079	0.816075	hypomethylated	3	167095048	ZBBX	5'UTR	shelf
cg16204830	-4.70013	0.0166001	0.717098	0.670096	hypomethylated	16	66223850		Intergenic	opensea
cg26519249	-4.69948	0.00720262	0.686494	0.639499	hypomethylated	8	123682301		Intergenic	opensea	Yes
cg21992769	-4.69881	0.0169192	0.347066	0.300078	hypomethylated	4	189031197		Intergenic	shelf
cg23715709	-4.69816	0.0154659	0.494992	0.44801	hypomethylated	1	234086989	SLC35F3	Body	opensea	Yes
cg16514955	-4.69484	0.041288	0.792959	0.746011	hypomethylated	9	21836719	MTAP	Body	opensea
cg24528574	-4.6948	0.0340612	0.543414	0.496466	hypomethylated	1	52110450	OSBPL9	Body	opensea
cg27567430	4.69407	0.0265759	0.142051	0.188992	hypermethylated	5	176047151		Intergenic	island
cg13903583	-4.69339	0.0198536	0.683144	0.63621	hypomethylated	10	78629865	KCNMA1	3'UTR	opensea
cg17476910	4.6928	0.0165809	0.344702	0.39163	hypermethylated	1	147806172		Intergenic	shore
cg20677488	-4.69205	0.004851	0.758401	0.71148	hypomethylated	11	396065	PKP3	Body	shore
cg13456836	4.6914	0.00826947	0.348054	0.394968	hypermethylated	13	24506799	ANKRD20A19P	Body	opensea
cg12036817	4.69005	0.0340426	0.453267	0.500167	hypermethylated	11	405846	SIGIRR	3'UTR	shore
cg18753994	-4.68776	0.0246091	0.504979	0.458101	hypomethylated	6	19416025		Intergenic	opensea
cg13112404	4.68417	0.0255903	0.67713	0.723972	hypermethylated	1	182921688	C1orf14	Body	shore
cg11677744	-4.68407	0.0441815	0.403766	0.356925	hypomethylated	2	235863589	SH3BP4	5'UTR	shore
cg05050864	-4.68198	0.0036258	0.589027	0.542207	hypomethylated	X	136118853		Intergenic	shelf	Yes
cg09054936	-4.68023	0.0308044	0.682815	0.636013	hypomethylated	1	66987414		Intergenic	opensea
cg18773260	4.67758	0.049511	0.652706	0.699481	hypermethylated	17	46685292	HOXB7	Body	island
cg23708725	4.67662	0.0374842	0.589148	0.635914	hypermethylated	18	10922	LOC102723376	TSS1500	shore
cg06890890	-4.67554	0.0330594	0.845002	0.798247	hypomethylated	7	155592645		Intergenic	shelf
cg07955474	-4.67527	0.0451248	0.302757	0.256004	hypomethylated	16	85935556	IRF8	5'UTR	shelf
cg08833509	-4.6751	0.0389478	0.656939	0.610188	hypomethylated	16	77911798	VAT1L	Body	opensea
cg15381326	-4.6748	0.0499101	0.686496	0.639748	hypomethylated	7	107205253	COG5	TSS1500	shore
cg20600034	-4.67334	0.035967	0.772763	0.726029	hypomethylated	5	123287564		Intergenic	opensea
cg14054990	-4.66616	0.0319252	0.746998	0.700336	hypomethylated	21	31874502	KRTAP19-5	TSS200	opensea
cg05918057	-4.65884	0.0380213	0.690195	0.643606	hypomethylated	14	93372933		Intergenic	opensea
cg06199909	-4.65778	0.0218879	0.786055	0.739478	hypomethylated	13	99992219	UBAC2	Body	opensea
cg02700894	4.65717	0.0439141	0.13003	0.176602	hypermethylated	3	12045449	SYN2	TSS1500	shore
cg25399403	-4.65651	0.0237156	0.436038	0.389473	hypomethylated	14	38640604		Intergenic	opensea
cg13728107	-4.6559	0.00931834	0.478398	0.431839	hypomethylated	8	21164613	LOC101929172	Body	opensea
cg21943117	-4.65517	0.0205377	0.306453	0.259901	hypomethylated	1	2840308		Intergenic	opensea
cg11778321	4.65408	0.0410553	0.728877	0.775418	hypermethylated	18	61157826	SERPINB5	Body	opensea
cg15056794	-4.65376	0.0415358	0.820949	0.774411	hypomethylated	11	121987155	LOC399959	Body	opensea
cg04873577	-4.65359	0.0368409	0.487014	0.440478	hypomethylated	7	121006948	FAM3C	Body	opensea
cg21088420	4.65258	0.0125528	0.146522	0.193048	hypermethylated	5	7849836	C5orf49	Body	shore
cg24023852	-4.64974	0.0447356	0.613307	0.566809	hypomethylated	13	103450108	BIVM	TSS1500	shore
cg14151930	-4.64946	0.0426165	0.629365	0.582871	hypomethylated	7	83652513	SEMA3A	Body	opensea
cg00948231	-4.64894	0.0261566	0.716884	0.670395	hypomethylated	2	64821744		Intergenic	opensea
cg06104343	-4.64722	0.0177113	0.778426	0.731954	hypomethylated	17	70392577		Intergenic	opensea	Yes
cg23914328	-4.64713	0.0315558	0.68431	0.637839	hypomethylated	15	29393367	APBA2	Body	shelf
cg19881809	-4.64554	0.00713698	0.661057	0.614602	hypomethylated	11	33537360		Intergenic	opensea
cg15655366	-4.64528	0.0218032	0.843731	0.797278	hypomethylated	12	42919987	PRICKLE1	5'UTR	opensea
cg14784664	4.64513	0.0344969	0.745412	0.791863	hypermethylated	11	123302579		Intergenic	shore
cg24078695	-4.64485	0.00806367	0.868796	0.822347	hypomethylated	1	230882977	CAPN9	TSS200	opensea
cg21482647	-4.64301	0.0489821	0.633959	0.587529	hypomethylated	4	65276316	TECRL	TSS1500	opensea
cg06541218	-4.64297	0.0467379	0.786235	0.739806	hypomethylated	2	146798769		Intergenic	opensea	Yes
cg04046459	-4.64192	0.0127788	0.743909	0.69749	hypomethylated	8	97361525		Intergenic	opensea
cg24847366	-4.63871	0.0215147	0.787924	0.741537	hypomethylated	12	125034283		Intergenic	opensea
cg14430095	-4.63817	0.0174928	0.748362	0.70198	hypomethylated	4	87514125	PTPN13	TSS1500	shore
cg19699200	-4.63697	0.0341799	0.775299	0.728929	hypomethylated	19	39785864	IL29	TSS1500	opensea
cg01522425	-4.63551	0.0215574	0.824463	0.778108	hypomethylated	3	16525848	RFTN1	Body	opensea
cg10576216	-4.63464	0.0216071	0.594026	0.54768	hypomethylated	1	120191574	ZNF697	TSS1500	shore
cg12174341	4.63455	0.0420414	0.37592	0.422266	hypermethylated	8	41424342		Intergenic	island
cg15057456	-4.63111	0.0191767	0.655533	0.609222	hypomethylated	8	97544558	SDC2	Body	opensea
cg05925894	-4.6304	0.0273124	0.414049	0.367745	hypomethylated	1	85931301	DDAH1	TSS1500	shore
cg13419330	-4.62972	0.0183973	0.49736	0.451062	hypomethylated	3	10247487	IRAK2	Body	opensea
cg00758374	-4.6273	0.0117521	0.899882	0.853609	hypomethylated	3	111804343	C3orf52	TSS1500	shore
cg12956380	-4.62421	0.011441	0.919285	0.873043	hypomethylated	6	169568536		Intergenic	shore
cg25964213	-4.62377	0.0450623	0.641838	0.5956	hypomethylated	8	17207503	MTMR7	Body	opensea
cg13670531	-4.62233	0.034265	0.82342	0.777197	hypomethylated	10	116066521	AFAP1L2	Body	opensea
cg06899044	4.62208	0.0487487	0.375818	0.422039	hypermethylated	8	65294586		Intergenic	shelf
cg13214295	4.62127	0.0435189	0.613401	0.659613	hypermethylated	17	75789279		Intergenic	shore
cg12791939	4.6189	0.0315505	0.18226	0.228449	hypermethylated	19	6767670	SH2D3A	TSS200	shore
cg23878404	-4.61786	0.0469793	0.534823	0.488645	hypomethylated	17	39183475	KRTAP1-5	TSS200	opensea
cg06148154	-4.61575	0.0357233	0.811577	0.765419	hypomethylated	5	134510531	C5orf66	5'UTR	opensea	Yes
cg26367719	-4.61234	0.00389121	0.695292	0.649169	hypomethylated	19	55875605	FAM71E2	TSS1500	shore	Yes
cg13759594	-4.61085	0.0310904	0.343793	0.297684	hypomethylated	10	102775173	PDZD7	Body	shelf
cg22086452	-4.60811	0.0459491	0.764062	0.717981	hypomethylated	7	156738170		Intergenic	shelf
cg10461784	-4.60743	0.027432	0.744629	0.698554	hypomethylated	10	50245385	VSTM4	Body	opensea
cg19588016	-4.60596	0.0393928	0.859754	0.813695	hypomethylated	2	9511523	ASAP2	Body	shelf
cg10815826	-4.6053	0.0304312	0.660165	0.614112	hypomethylated	13	67368618	PCDH9	Body	opensea
cg20814813	-4.6049	0.0356622	0.858258	0.812209	hypomethylated	1	247506185		Intergenic	opensea
cg17326769	4.60459	0.021193	0.171329	0.217375	hypermethylated	20	30639705	HCK	TSS1500	shore
cg16240755	-4.60274	0.0482062	0.693836	0.647808	hypomethylated	2	101959078		Intergenic	opensea	Yes
cg07053841	-4.60256	0.043074	0.5398	0.493774	hypomethylated	6	29012588	OR2W1	1stExon	opensea	Yes
cg06367339	-4.60058	0.0418351	0.425657	0.379651	hypomethylated	1	182038549		Intergenic	opensea
cg16345720	-4.59944	0.0127788	0.810314	0.76432	hypomethylated	11	64727184	C11orf85	5'UTR	opensea	Yes
cg00272561	-4.59381	0.0283045	0.56387	0.517932	hypomethylated	1	15527244	TMEM51	5'UTR	opensea
cg22199118	-4.5921	0.0200116	0.596102	0.550181	hypomethylated	8	69350927	C8orf34	5'UTR	opensea	Yes
cg14825736	-4.59112	0.00592352	0.729588	0.683676	hypomethylated	5	142077949	FGF1	TSS1500	opensea	Yes
cg22760287	-4.58687	0.0344774	0.63967	0.593801	hypomethylated	11	107575901		Intergenic	opensea
cg02716646	4.58646	0.0310341	0.497614	0.543479	hypermethylated	2	25384293	POMC	Body	island
cg22849451	4.58453	0.0173246	0.681452	0.727297	hypermethylated	5	140566039	PCDHB9	TSS1500	shore
cg10719303	4.58179	0.0294571	0.446443	0.492261	hypermethylated	21	46513297	ADARB1	5'UTR	opensea
cg01984222	4.58154	0.041146	0.529652	0.575467	hypermethylated	12	119982682		Intergenic	opensea
cg11471422	-4.58154	0.0049539	0.676378	0.630562	hypomethylated	1	18368234		Intergenic	opensea
cg17336744	4.57675	0.0243746	0.643249	0.689016	hypermethylated	1	6034818	NPHP4	Body	opensea
cg18555528	-4.57547	0.0231874	0.757782	0.712027	hypomethylated	10	103125699	BTRC	Body	opensea
cg18056749	4.57522	0.0128388	0.250482	0.296234	hypermethylated	20	55836268	BMP7	Body	shelf
cg07681739	-4.57522	0.0200681	0.825187	0.779434	hypomethylated	3	49897407	CAMKV	Body	shelf
cg27177112	-4.57472	0.0492786	0.725029	0.679281	hypomethylated	18	58221283		Intergenic	opensea
cg03765885	4.57427	0.0201757	0.691377	0.73712	hypermethylated	2	119571674		Intergenic	opensea
cg08881785	-4.57367	0.00826947	0.689388	0.643651	hypomethylated	3	155465076		Intergenic	shelf
cg11577461	-4.57199	0.0489821	0.570261	0.524541	hypomethylated	7	1636383		Intergenic	opensea
cg17879397	-4.57084	0.0409564	0.63029	0.584582	hypomethylated	3	21955267		Intergenic	opensea
cg18710458	-4.57074	0.0426118	0.634592	0.588885	hypomethylated	10	30927198		Intergenic	opensea
cg22567315	-4.57004	0.0277208	0.638675	0.592974	hypomethylated	7	119604878		Intergenic	opensea
cg05108359	4.56816	0.0238644	0.537255	0.582936	hypermethylated	6	20280167		Intergenic	opensea
cg11740138	-4.56566	0.0244255	0.78052	0.734863	hypomethylated	3	181669177		Intergenic	opensea
cg06902067	-4.56511	0.0296622	0.690344	0.644692	hypomethylated	8	38517870		Intergenic	opensea
cg10186395	-4.56415	0.021635	0.933268	0.887626	hypomethylated	2	236674489	AGAP1	Body	shore
cg21843573	-4.56384	0.0284038	0.690668	0.645029	hypomethylated	6	117622480	ROS1	Body	opensea
cg24156181	-4.56143	0.0367821	0.609945	0.56433	hypomethylated	17	14989749		Intergenic	opensea
cg17492413	-4.56115	0.02878	0.659944	0.614333	hypomethylated	10	33271317		Intergenic	shore
cg24444631	-4.56019	0.0425307	0.661152	0.61555	hypomethylated	6	29636366	MOG	3'UTR	opensea
cg27115179	-4.55976	0.00759126	0.526481	0.480884	hypomethylated	9	90648004		Intergenic	opensea
cg21074173	-4.55968	0.0437457	0.788945	0.743348	hypomethylated	4	55299866		Intergenic	opensea
cg27474783	-4.55956	0.012147	0.455683	0.410087	hypomethylated	10	119998616		Intergenic	opensea
cg14903245	-4.55946	0.0173784	0.860422	0.814828	hypomethylated	21	41556496	DSCAM	Body	shore
cg26036125	-4.5593	0.00216274	0.822523	0.77693	hypomethylated	18	74841187	MBP	5'UTR	shelf	Yes
cg25157999	-4.55866	0.00296659	0.837121	0.791535	hypomethylated	12	657046	B4GALNT3	Body	opensea	Yes
cg16477879	-4.55852	0.0322448	0.798446	0.75286	hypomethylated	2	239348171	ASB1	Body	shelf
cg23033889	-4.55807	0.0194127	0.692557	0.646976	hypomethylated	15	40482973	BUB1B	Body	opensea
cg11462967	-4.55654	0.0312998	0.740774	0.695209	hypomethylated	1	246464338	SMYD3	Body	opensea
cg04810745	-4.5565	0.00748624	0.911102	0.865537	hypomethylated	2	189064557		Intergenic	opensea
cg14058100	-4.55611	0.0273533	0.508121	0.46256	hypomethylated	14	104622028	KIF26A	Body	island
cg03769908	4.55593	0.0411937	0.823121	0.86868	hypermethylated	7	79631950		Intergenic	opensea
cg11222608	4.55489	0.0186581	0.722945	0.768494	hypermethylated	16	85766837	C16orf74	Body	opensea
cg08903740	4.55291	0.0461977	0.426524	0.472053	hypermethylated	1	162287718	NOS1AP	Body	opensea
cg24769628	4.55113	0.0428214	0.436045	0.481556	hypermethylated	5	140219608	PCDHA6	Body	shore
cg04882147	-4.55066	0.0369899	0.634212	0.588705	hypomethylated	5	35763640	SPEF2	ExonBnd	opensea
cg10815453	4.54932	0.0224414	0.443927	0.48942	hypermethylated	21	45122781		Intergenic	opensea	Yes
cg24154853	-4.54909	0.00705243	0.847784	0.802293	hypomethylated	7	158122151	PTPRN2	Body	opensea
cg24622544	4.54851	0.0227951	0.354661	0.400147	hypermethylated	12	121021673		Intergenic	shore	Yes
cg09667775	4.54799	0.0207234	0.836599	0.882079	hypermethylated	1	6170013	CHD5	Body	opensea
cg24244000	-4.54517	0.0312618	0.854827	0.809375	hypomethylated	15	27670335	GABRG3	Body	opensea
cg06761584	-4.54141	0.0328073	0.643284	0.59787	hypomethylated	7	128469799	FLNC	TSS1500	shore
cg08291716	-4.54046	0.0159818	0.700418	0.655013	hypomethylated	2	33294923	LTBP1	Body	opensea
cg26753608	-4.5378	0.0419483	0.499034	0.453656	hypomethylated	8	128938630	PVT1	Body	opensea
cg24043782	-4.5369	0.0420435	0.702974	0.657605	hypomethylated	10	10868299		Intergenic	opensea
cg21796547	-4.53607	0.00813474	0.20113	0.155769	hypomethylated	14	73705457	PAPLN	5'UTR	shore	Yes
cg18408335	-4.53403	0.0311746	0.711742	0.666402	hypomethylated	18	3305544		Intergenic	opensea
cg05398321	-4.53269	0.048886	0.894126	0.848799	hypomethylated	14	91700968	GPR68	Body	island	Yes
cg09648454	-4.53165	0.0250678	0.734395	0.689078	hypomethylated	16	48157560	ABCC12	Body	opensea
cg09564290	-4.53119	0.0497066	0.733106	0.687794	hypomethylated	19	5002323	KDM4B	5'UTR	opensea
cg06474449	-4.52928	0.0340562	0.724887	0.679594	hypomethylated	7	55313442	ELDR	Body	opensea
cg15867307	-4.52922	0.0395007	0.610054	0.564762	hypomethylated	2	238110829		Intergenic	opensea
cg11370723	-4.52793	0.012147	0.441848	0.396568	hypomethylated	19	6087857	RFX2	5'UTR	opensea
cg00020991	-4.52782	0.026709	0.492497	0.447219	hypomethylated	4	169930429	CBR4	Body	shore
cg26828689	-4.52763	0.0383806	0.76826	0.722984	hypomethylated	20	44662145	SLC12A5	Body	shore
cg13859847	-4.52704	0.01355	0.637621	0.592351	hypomethylated	15	79579422	ANKRD34C	5'UTR	shelf	Yes
cg19767622	4.52536	0.0245878	0.223829	0.269083	hypermethylated	6	164051738		Intergenic	island
cg21918369	4.52099	0.0407061	0.252704	0.297913	hypermethylated	X	117250968	KLHL13	TSS200	shore
cg21125452	-4.51778	0.0427951	0.842338	0.79716	hypomethylated	8	120846352	TAF2	TSS1500	shore
cg22927653	-4.51713	0.0237156	0.853954	0.808783	hypomethylated	12	66860050	GRIP1	Body	opensea
cg14717557	4.51657	0.0447669	0.160207	0.205372	hypermethylated	6	100895618	SIM1	Body	shore
cg14476101	4.51517	0.0451582	0.549099	0.594251	hypermethylated	1	120255992	PHGDH	Body	shore
[truncated: 8,624 more rows]

[truncated: 2 more sheets: supplementary_table11, supplementary_table12]
